# Supplementary material for: Plasma ctDNA increases tissue NGS-based detection of therapeutically targetable mutations in lung cancers
Source: BMC Cancer. 2023 Mar 31;23:294. doi: 10.1186/s12885-023-10674-z (PMC10063947; doi:10.1186/s12885-023-10674-z)
Supplement: Supplementary file 1 — Supplementary Material 1 [file 12885_2023_10674_MOESM1_ESM.xlsx]

## Sheet: data
Table S1. The basic characteristics of all the cases.
Patient number	Gender	Age	NGS panel	Cancer	Histological type	Grade	Stage	Metastasis	Tumor marker	Smoking history	Targeted mutation 1	Abundance 1	Targeted mutation 2	Abundance 2	Targeted mutation 3	Abundance 3	Targeted mutation 4	Abundance 4	Targeted mutation 5	Abundance 5	Targeted mutation 6	Abundance 6	Tissue/plasma
1	Male	64	NGS big panel	Lung cancer	Invasive lung adenocarcinoma	Low	IV	Liver metastasis	CEA increased	Yes	KRAS p.Gly12Cys	0.2853											Tissue
44259		64	NGS大Panel	肺非鳞癌				肝转移	CEA升高		KRAS p.Gly12Cys	0.0112											Plasma
2	Male	66	NGS big panel	Lung cancer	Lung adenocarcinoma	Middle	IV	Lymph node metastasis	NA	Yes	TP53 p.Arg213Ter	0.4972											Tissue
43883		66	NGS大Panel	肺非鳞癌	肺腺癌	中分化	IV	淋巴转移	NA	有	-												Plasma
3	Male	72	NGS big panel	Lung cancer	Invasive lung adenocarcinoma	Low	IV	Lymph node metastasis	CEA normal, and CA19-9, CA125 and keratin fragment 19 increased	Yes	EGFR p.Leu858Arg	0.0888	EGFR p.Thr790Met	0.0402	TP53 p.Arg196Ter	0.0544							Tissue
43908		72	NGS大Panel	肺非鳞癌	浸润性肺腺癌	低分化	IV	淋巴结转移	CEA正常，CA19-9升高，CA125升高，角蛋白片段19升高	有	EGFR p.Leu858Arg	0.1714	EGFR p.Thr790Met	0.0602	TP53 p.Arg196Ter	0.0934							Plasma
4	Male	57	NGS big panel	Lung cancer	Lung adenocarcinoma	Low	IV	Lymph node metastasis	CEA, SCC and CA199 normal	Yes	KRAS p.Gly12Cys	0.3179	STK11 p.Lys296Ter	0.261									Tissue
43981		57	NGS大Panel	肺非鳞癌	肺腺癌	低分化	IV	淋巴结转移	CEA正常，SCC正常，CA200正常	有	KRAS p.Gly12Cys	0.0982	STK11 p.Lys296Ter	0.0658									Plasma
5	Male	64	NGS big panel	Lung cancer	Lung adenocarcinoma	Middle	IIB	No metastasis	CEA, SCC and CA201 normal	Yes	TP53 p.Arg249Ser	0.619	PTEN p.Gly36Arg	0.716	APC p.Glu1494Ter	0.6269							Tissue
43888		64	NGS大Panel	肺非鳞癌	肺腺癌	中分化	IIB	无转移	CEA正常，SCC正常，CA202正常	有	TP53 p.Arg249Ser	0.0159	PTEN p.Gly36Arg	0.0263									Plasma
6	Male	71	NGS big panel	Lung cancer	Invasive lung adenocarcinoma	Low	IIIB	Lymph node metastasis	NA	Yes	TP53 p.Arg249Ser	0.9633											Tissue
43910		71	NGS大Panel	肺癌	浸润性肺腺癌	低分化	IIIB	淋巴结转移	NA	有	TP53 p.Arg249Ser	0.6225											Plasma
7	Female	74	NGS big panel	Lung cancer	Invasive lung adenocarcinoma	Low	IV	Lymph node metastasis	NA	No	EGFR p.Leu858Arg	0.5705	EGFR amplification	6									Tissue
43924		74	NGS大Panel	肺癌	浸润性肺腺癌，呈腺泡状生长	低分化	IV	淋巴结转移	NA	无	EGFR p.Leu858Arg	0.5834	EGFR amplification	4									Plasma
8	Male	71	NGS big panel	Lung cancer	Non-small cell lung cancer	Low	IV	Multiple lymph node metastasis	CEA normal, and SCC, CA19-9, CA125 and keratin fragment 19 increased	No	KRAS p.Gly12Cys	0.5812											Tissue
43994		71	NGS大Panel	肺癌	非小细胞癌，非特指	低分化	IV	多发淋巴结转移	SCC升高，CEA正常，CA19-9升高，CA125升高，角蛋白片段19升高	无	KRAS p.Gly12Cys	0.1297											Plasma
9	Male	59	NGS big panel	Lung cancer	Lung adenocarcinoma	Low	IIB	No metastasis	CEA increased	Yes	TP53 p.His179Leu	0.0644	RB1 p.Arg255Ter	0.0378	STK11 p.Lys62fs	0.0504							Tissue
43937		59	NGS大Panel	肺非鳞癌	肺腺癌	低分化	IIB	无转移	CEA升高	有	-												Plasma
10	Male	51	NGS big panel	Lung cancer	Lung cancer	Low	IV	No metastasis	CEA increased	Yes	-												Tissue
43935		51	NGS大Panel	肺癌	肺癌	低分化	IV	无转移	CEA升高	有	ALK EML4(13)-ALK(20) fusion	0.0272											Plasma
11	Male	57	NGS big panel	Lung cancer	Lung cancer	Low	IV	Metastasis	CEA normal	Yes	KRAS p.Gly13Cys	0.0114	EGFR p.Glu746_Ala750del	0.1679	EGFR p.Thr790Met	0.0839							Tissue
44006		57	NGS大Panel	肺癌	肺癌	低分化	IV	转移	CEA正常	有	KRAS p.Gly13Cys	0.0045	EGFR p.Glu746_Ala750del	0.0117	EGFR p.Thr790Met	0.0058							Plasma
12	Male	41	NGS big panel	Lung cancer	Lung adenocarcinoma	Low	IV	No metastasis	NA	No	STK11 p.Gly242Trp	0.4438											Tissue
43999		41	NGS大Panel	肺非鳞癌	肺腺癌	低分化	IV	无转移	NA	无	STK11 p.Gly242Trp	0.1593											Plasma
13	Male	62	NGS big panel	Lung cancer	Lung adenocarcinoma	Middle	IIIB	Lymph node metastasis	NA	Yes	KRAS p.Gly12Cys	0.4849											Tissue
43993		62	NGS大Panel	肺非鳞癌	肺腺癌	中分化	IIIB	淋巴转移	NA	有	KRAS p.Gly12Cys	0.0927											Plasma
14	Male	68	NGS big panel	Lung cancer	Lung adenocarcinoma	Low	IIB	No metastasis	NA	No	TP53 p.Cys238Phe	0.4386											Tissue
43978		68	NGS大Panel	肺非鳞癌	肺腺癌	低分化	IIB	无转移	NA	无	TP53 p.Cys238Phe	0.1624											Plasma
15	Female	59	NGS big panel	Lung cancer	Lung adenocarcinoma	Middle	IIB	No metastasis	NA	No	TP53 p.Tyr236Cys	0.1389	EGFR p.Leu858Arg	0.1246	EGFR CNV	7	CCNE1 CNV	9					Tissue
43994		59	NGS大Panel	肺非鳞癌	肺腺癌	中分化	IIB	无转移	NA	无	-												Plasma
16	Female	69	NGS big panel	Lung cancer	Lung adenocarcinoma	Middle	IIB	No metastasis	NA	No	CCDC6(1)-RET(12) fusion	0.0118											Tissue
43978		69	NGS大Panel	肺非鳞癌	肺腺癌	中分化	IIB	无转移	NA	无	-												Plasma
17	Female	62	NGS big panel	Lung cancer	Lung adenocarcinoma	Low	IIIA	No metastasis	NA	No	EGFR p.Glu746_Ala750del	0.3304											Tissue
43915		62	NGS大Panel	肺非鳞癌	肺腺癌	低分化	IIIA	无转移	NA	无	EGFR p.Glu746_Ala750del	0.0507											Plasma
18	Male	62	NGS big panel	Lung cancer	Lung adenocarcinoma	Middle	IIIB	Lymph node metastasis	NA	Yes	KRAS p.Gly12Val	0.1649											Tissue
43913		62	NGS大Panel	肺非鳞癌	肺腺癌	中分化	IIIB	淋巴转移	NA	有	KRAS p.Gly12Val	0.448	CDK4 CNV amplification	6									Plasma
19	Female	69	NGS big panel	Lung cancer	Lung adenocarcinoma	Low	IIIA	No metastasis	NA	No	EGFR p.Leu747_Thr751del	0.1115	TP53 p.Arg175His	0.1777	TP53和EGFR互换了一下位置								Tissue
43922		69	NGS大Panel	肺非鳞癌	肺腺癌	低分化	IIIA	无转移	NA	无	EGFR p.Leu747_Thr751del	0.003	TP53 p.Arg175His	0.0029									Plasma
20	Female	72	NGS big panel	Lung cancer	Lung cancer	Low	IIIA	No metastasis	CEA normal	No	-												Tissue
44006		72	NGS大Panel	肺癌	肺癌	低分化	IIIA	无转移	CEA正常	无	-												Plasma
21	Female	61	NGS big panel	Lung cancer	Lung cancer	Low	IV	Bilateral lung metastasis	CEA increased	No	-												Tissue
44000		61	NGS大Panel	肺癌	肺癌	低分化	IV	双肺转移	CEA升高	无	BRCA1 p.Thr1691Lys	0.0189	EGFR p.Glu746_Ala750del	0.0038									Plasma
22	Male	59	NGS big panel	Lung cancer	Lung adenocarcinoma	Low	IV	Multiple lymph node metastasis	CEA increased	Yes	-												Tissue
43879		59	NGS大Panel	肺非鳞癌	肺腺癌	低分化	IV	多发淋巴结转移	CEA升高	有	KRAS p.Gly12Val	0.0137											Plasma
23	Female	58	NGS big panel	Lung cancer	Lung adenocarcinoma	Middle	IIB	No metastasis	CEA normal	No	TP53 p.Tyr220Cys	0.2086	EGFR p.Leu747_Pro753delinsSer	0.1929									Tissue
43951		58	NGS大Panel	肺非鳞癌	肺腺癌	中分化	IIB	无转移	CEA正常	无	-												Plasma
24	Male	67	NGS big panel	Lung cancer	Lung adenocarcinoma	Low	IV	Multiple lymph node metastasis	CEA increased	Yes	EGFR p.Leu858Arg	0.0964											Tissue
43934		67	NGS大Panel	肺非鳞癌	肺腺癌	低分化	IV	多发淋巴结转移	CEA升高	有	EGFR p.Leu858Arg	0.0064											Plasma
25	Female	79	NGS big panel	Lung cancer	Lung cancer	Low	IV	Lymph node metastasis	CEA increased	No	ERBB2 p.Tyr772_Ala775dup	0.5866	CDK4 CNV amplification	24									Tissue
43915		79	NGS大Panel	肺非鳞癌	肺泡癌	低分化	IV	淋巴结转移	CEA升高	无	ERBB2 p.Tyr772_Ala775dup	0.0375	TP53 p.Arg248Gln	0.0058									Plasma
26	Female	73	NGS big panel	Lung cancer	Lung adenocarcinoma	Middle	IIB	No metastasis	NA	No	EML4(6)-ALK(19) fusion	0.0087											Tissue
43911		73	NGS大Panel	肺非鳞癌	肺腺癌	中分化	IIB	无转移	NA	无	-												Plasma
27	Male	57	NGS big panel	Lung cancer	Lung adenocarcinoma	Low	IV	Multiple lymph node metastasis	CEA increased	Yes	ERBB2 p.Tyr772_Ala775dup	0.02											Tissue
43911		57	NGS大Panel	肺非鳞癌	肺腺癌	低分化	IV	多发淋巴结转移	CEA升高	有	-												Plasma
28	Male	74	NGS big panel	Lung cancer	Lung cancer	Low	IV	Lymph node metastasis	CEA increased	Yes	KRAS p.Gly13Cys	0.1263	BRCA1 p.Trp1782Ter	0.0332									Tissue
43938		74	NGS大Panel	肺癌	肺癌	低分化	IV	淋巴转移	CEA升高	有	KRAS p.Gly13Cys	0.1006	BRCA1 p.Trp1782Ter	0.0304									Plasma
29	Male	68	NGS big panel	Lung cancer	Lung cancer	Middle	IA	No metastasis	NA	Yes	KRAS p.Gly12Asp	0.6136											Tissue
43962		68	NGS大Panel	肺癌	肺癌	中分化	IA	无转移	NA	有	KRAS p.Gly12Asp	0.0558											Plasma
30	Female	46	NGS big panel	Lung cancer	Small cell lung cancer	Low	IV	Bilateral lung metastasis	CEA increased	No	TP53 p.Arg282Trp	0.8004	RB1 p.Ser829Ter	0.5693									Tissue
43973		46	NGS大Panel	肺非鳞癌	小细胞肺癌	低分化	IV	双肺转移	CEA升高	无	TP53 p.Arg282Trp	0.4257	RB1 p.Ser829Ter	0.1919									Plasma
31	Female	44	NGS big panel	Lung cancer	Lung adenocarcinoma	Low	IV	Lymph node metastasis	CEA increased	No	TP53 p.Cys275Gly	0.0706											Tissue
43908		44	NGS大Panel	肺非鳞癌	肺腺癌	低分化	IV	淋巴结转移	CEA升高	无	TP53 p.Cys275Gly	0.0262											Plasma
32	Female	57	NGS big panel	Lung cancer	Lung adenocarcinoma	Low	IV	Brain metastasis	CEA increased	No	CTNNB1 p.Ser33Cys	0.3241	EGFR p.Leu747_Ala750delinsPro	0.3782									Tissue
43986		57	NGS大Panel	肺非鳞癌	肺腺癌	低分化	IV	脑转移	CEA升高	无	-												Plasma
33	Male	46	NGS big panel	Lung cancer	Lung adenocarcinoma	Low	IIIB	Liver metastasis	CA199 positive	Yes	TP53 p.Val173Leu	0.2957	EGFR p.Leu858Arg	0.2444	MET CNV amplification	6							Tissue
43980		46	NGS大Panel	肺非鳞癌	肺腺癌肝转移，2019年8月开始服用吉非替尼，2020年1月加安维汀，出现肝转移，用B1EGFR L858R（丰度0.11%） 此次送检为肝转移T	低分化	IIIB	肝转移	CA199阳性	有	-												Plasma
34	Male	61	NGS big panel	Lung cancer	Lung adenocarcinoma	Middle	IA	No metastasis	NA	Yes	KRAS p.Gly12Val	0.5149	TP53 p.Arg273His	0.4857									Tissue
43882		61	NGS大Panel	肺非鳞癌	肺腺癌	中分化	IA	无转移	NA	有	KRAS p.Gly12Val	0.0686	TP53 p.Arg273His	0.0684									Plasma
35	Male	47	NGS big panel	Lung cancer	Lung adenocarcinoma	Low	IIIB	Lymph node metastasis	CEA, SCC and CA199 normal	Yes	EGFR p.Glu746_Ala750del	0.026											Tissue
43896		47	NGS大Panel	肺非鳞癌	肺腺癌	低分化	IIIB	淋巴结转移	CEA正常，SCC正常，CA200正常	有	EGFR p.Glu746_Ala750del	0.0693											Plasma
36	Male	66	NGS big panel	Lung cancer	Lung adenocarcinoma	Middle-Low	IIB	No metastasis	CEA normal	Yes	ALK EML4(14)-ALK(19) Fusion	0.0456											Tissue
43908		66	NGS大Panel	肺非鳞癌	肺腺癌	中-低分化	IIB	无转移	CEA正常	有	-												Plasma
37	Female	65	NGS big panel	Lung cancer	Lung adenocarcinoma	Middle	IIB	No metastasis	NA	No	EGFR p.Glu746_Ala750delinsIlePro	0.0474											Tissue
43928		65	NGS大Panel	肺非鳞癌	肺腺癌	中分化	IIB	无转移	NA	无	EGFR p.Glu746_Ala750delinsIlePro	0.0474											Plasma
38	Female	71	NGS big panel	Lung cancer	Lung adenocarcinoma	Low	IIIA	No metastasis	NA	No	EGFR p.Glu746_Thr751delinsAla	0.3139	EGFR CNV	6	CCNE1 CNV amplification	7	NF1 p.Arg1241Ter	0.0627					Tissue
43934		71	NGS大Panel	肺非鳞癌	肺腺癌	低分化	IIIA	无转移	NA	无	EGFR p.Glu746_Thr751delinsAla	0.0236											Plasma
39	Female	72	NGS big panel	Lung cancer	Lung adenocarcinoma	Middle	IIB	No metastasis	NA	No	EGFR p.Leu858Arg	0.1725	TP53 p.Cys275Phe	0.0558	RB1 p.Gln395Ter	0.0174							Tissue
43931		72	NGS大Panel	肺非鳞癌	肺腺癌	中分化	IIB	无转移	NA	无	EGFR p.Leu858Arg	0.0036											Plasma
40	Female	73	NGS big panel	Lung cancer	Lung cancer	Low	IV	Lymph node metastasis	NA	No	EGFR p.Leu858Arg	0.1593											Tissue
43930		73	NGS大Panel	肺癌	肺癌脑转移	低分化	IV	淋巴结转移	NA	无	EGFR p.Leu858Arg	0.0079											Plasma
41	Female	70	NGS big panel	Lung cancer	Lung adenocarcinoma	Middle	IIB	No metastasis	NA	No	EGFR p.Leu858Arg	0.1245											Tissue
43997		70	NGS大Panel	肺非鳞癌	肺腺癌	中分化	IIB	无转移	NA	无	EGFR p.Leu858Arg	0.0531											Plasma
42	Male	73	NGS big panel	Lung cancer	Lung adenocarcinoma Brain metastasis	Low	IV	Lymph node metastasis	NA	Yes	KRAS p.Gly13Asp	0.1306											Tissue
43942		73	NGS大Panel	肺非鳞癌	肺腺癌脑转移	低分化	IV	淋巴结转移	NA	有	KRAS p.Gly13Asp	0.0033	CTNNB1 p.Arg661Ter	0.0025									Plasma
43	Female	59	NGS big panel	Lung cancer	Lung adenocarcinoma	Middle	IIB	No metastasis	NA	No	EGFR p.Leu858Arg	0.0608											Tissue
44070		59	NGS大Panel	肺非鳞癌	肺腺癌	中分化	IIB	无转移	NA	无	-												Plasma
44	Male	57	NGS big panel	Lung cancer	Small cell lung cancer	Low	IV	Lymph node metastasis	NA	Yes	TP53 p.Arg175His	0.1486											Tissue
44071		57	NGS大Panel	肺非鳞癌	小细胞癌	低分化	IV	淋巴结转移	NA	有	TP53 p.Arg175His	0.3145											Plasma
45	Female	56	NGS big panel	Lung cancer	Lung adenocarcinoma	Middle	IIB	No metastasis	NA	No	EGFR p.Ser768_Asp770dup	0.2402											Tissue
43983		56	NGS大Panel	肺非鳞癌	肺腺癌	中分化	IIB	无转移	NA	无	EGFR p.Ser768_Asp770dup	0.0506											Plasma
46	Male	57	NGS big panel	Lung cancer	Lung cancer	Low	IIIB	No metastasis	CEA normal	Yes	ERBB2 p.Tyr772_Ala775dup	0.0281	TP53 p.Arg249Thr	0.038									Tissue
43973		57	NGS大Panel	肺癌	肺癌	低分化	IIIB	无转移	CEA正常	有	ERBB2 p.Tyr772_Ala775dup	0.0373	TP53 p.Arg249Thr	0.0254									Plasma
47	Female	65	NGS big panel	Lung cancer	Lung adenocarcinoma	Low	IIIB	Lymph node metastasis	NA	No	KRAS p.Gln61Leu	0.2918	TP53 p.Arg196Leu	0.0083	STK11 p.Gly242fs	0.3942							Tissue
43964		65	NGS大Panel	肺非鳞癌	肺腺癌	低分化	IIIB	淋巴转移	NA	无	KRAS p.Gln61Leu	0.0095											Plasma
48	Male	72	NGS big panel	Lung cancer	Lung cancer	Low	IV	Multiple lymph node metastasis	CEA, CA125 and CA15-3 increased	Yes	EGFR p.Glu746_Ala750del	0.4447	TP53 p.Arg273Cys	0.0565	EGFR CNV amplification	6	TP53与EGFR互换位置						Tissue
44001		72	NGS大Panel	肺癌	肺癌	低分化	IV	多发淋巴结转移	CEA升高，CA125升高，CA15-3升高	有	EGFR p.Glu746_Ala750del	0.7751	TP53 p.Arg273Cys	0.4617	EGFR CNV amplification	8							Plasma
49	Female	48	NGS big panel	Lung cancer	Lung adenocarcinoma	Middle	IA	No metastasis	NA	No	KIF5B(17)-ALK(20)	0.023	TP53 p.Cys176Phe	0.2147									Tissue
43950		48	NGS大Panel	肺非鳞癌	肺腺癌	中分化	IA	无转移	NA	无	KIF5B(17)-ALK(20)	0.0099	TP53 p.Arg273Cys	0.0759									Plasma
50	Male	80	NGS big panel	Lung cancer	Lung cancer	Middle	IIIB	Lymph node metastasis	NA	Yes	RB1 p.Trp195Ter	0.8438	TP53 p.Tyr220Cys	0.8009									Tissue
44000		80	NGS大Panel	肺癌	肺癌	中分化	IIIB	淋巴转移	NA	有	RB1 p.Trp195Ter	0.336	TP53 p.Tyr220Cys	0.3675	TP53 p.Ala161Thr	0.0366							Plasma
51	Female	69	NGS big panel	Lung cancer	Lung adenocarcinoma	Middle	IA	No metastasis	NA	No	EGFR p.Leu747_Thr751delinsPro	0.3647											Tissue
44012		69	NGS大Panel	肺非鳞癌	肺腺癌	中分化	IA	无转移	NA	无	EGFR p.Leu747_Thr751delinsPro	0.0589											Plasma
52	Male	46	NGS big panel	Lung cancer	Lung adenocarcinoma	Low	IIIA	No metastasis	NA	Yes	EGFR p.Leu858Arg	0.1417											Tissue
44037		46	NGS大Panel	肺非鳞癌	肺腺癌	低分化	IIIA	无转移	NA	有	EGFR p.Leu858Arg	0.0259											Plasma
53	Female	71	NGS big panel	Lung cancer	Lung adenocarcinoma	Low	IV	Lymph node metastasis	NA	Yes	EGFR p.Glu746_Thr751delinsAla	0.2101	CTNNB1 p.Ser37Pro	0.1764									Tissue
44216		71	NGS大Panel	肺非鳞癌	肺腺癌	低分化	IV	淋巴结转移	NA	有	EGFR p.Glu746_Thr751delinsAla	0.2958	CTNNB1 p.Ser37Pro	0.1447									Plasma
54	Female	48	NGS big panel	Lung cancer	Lung cancer	Low	IV	Lymph node metastasis	NA	No	EGFR p.Glu746_Thr751delinsLeu	0.3587	EGFR CNV amplification	6	CCND1 CNV amplification	4	ERBB2 CNV amplification	5					Tissue
44237		48	NGS大Panel	肺非鳞癌	肺癌脑转移	低分化	IV	淋巴结转移	NA	无	EGFR p.Glu746_Thr751delinsLeu	0.1238			-CCND1 CNV amplification								Plasma
55	Female	53	NGS big panel	Lung cancer	Lung adenocarcinoma	Low	IV	Lymph node metastasis	NA	No	EGFR p.Glu746_Ala750del	0.4469	TP53 p.Arg282Trp	0.1949									Tissue
43862		53	NGS大Panel	肺非鳞癌	肺腺癌	低分化	IV	淋巴结转移	NA	无	EGFR p.Glu746_Ala750del	0.0016											Plasma
56	Female	58	NGS big panel	Lung cancer	Lung adenocarcinoma	Low	IV	Multiple metastasis	NA	No	ERBB2 p.Gly776delinsValCys	0.3052											Tissue
43899		58	NGS大Panel	肺非鳞癌	肺腺癌	低分化	IV	多发转移	NA	无	ERBB2 p.Gly776delinsValCys	0.1078											Plasma
57	Female	47	NGS big panel	Lung cancer	Lung adenocarcinoma	Low	IIIB	Multiple metastasis	NA	Yes	EGFR p.Leu858Arg	0.8563	EGFR p.Thr790Met	0.1603	TP53 p.Arg342Ter	0.4524	EGFR CNV amplification	25					Tissue
44088		47	NGS大Panel	肺非鳞癌	肺腺癌易瑞沙耐药	低分化	IIIB	多发转移	NA	有	EGFR p.Leu858Arg	0.1599	EGFR p.Thr790Met	0.0546	TP53 p.Arg342Ter	0.0083							Plasma
58	Male	60	NGS big panel	Lung cancer	Lung adenocarcinoma	Low	IV	No metastasis	NA	Yes	ALK EML4(6)-ALK(20) Fusion	0.0126	TP53 p.Gln331Ter	0.1248	ALK p.Phe1174Leu	0.0779	CTNNB1 p.Ser37Phe	0.0837					Tissue
44089		60	NGS大Panel	肺非鳞癌	肺腺癌ALK融合	低分化	IV	未转移	NA	有	ALK EML4(6)-ALK(20) Fusion	0.0003											Plasma
59	Male	76	NGS big panel	Lung cancer	Lung cancer	Low	IV	No metastasis	NA	Yes	KRAS p.Gln61His	0.3715											Tissue
43978		76	NGS大Panel	肺非鳞癌	肺癌	低分化	IV	无转移	NA	有	KRAS p.Gln61His	0.0354											Plasma
60	Male	65	NGS big panel	Lung cancer	Lung adenocarcinoma	Low	IIIB	Multiple metastasis	NA	Yes	TP53 p.Arg175His	0.2827	DNMT3A p.Glu31Ter	0.1591									Tissue
43970		65	NGS大Panel	肺非鳞癌	肺腺癌	低分化	IIIB	多发转移	NA		TP53 p.Arg175His	0.0484	DNMT3A p.Glu31Ter	0.0316	RB1 p.840_840del	0.0137							Plasma
61	Female	39	NGS big panel	Lung cancer	Right lung adenocarcinoma	Low	IIIA	No metastasis	NA	No	EGFR p.Leu861Gln	0.3552	APC p.Glu1554fs	0.2523	TP53 p.Met133Lys	0.2681							Tissue
43998		39	NGS大Panel	肺非鳞癌	肺腺癌	低分化	IIIA	未转移	NA	无	EGFR p.Leu861Gln	0.0636			TP53 p.Met133Lys	0.0248							Plasma
62	Male	57	NGS big panel	Lung cancer	Left whole lung invasive adenocarcinoma	Low	IIIB	Multiple metastasis	CEA increased	Yes	ERBB2 p.Gly776delinsValCys	0.1588											Tissue
44039		57	NGS大Panel	肺非鳞癌	肺腺癌	低分化	IIIB	多发转移	CEA升高	有	STK11 p.Asp194Tyr	0.0031	RB1 p.Glu112Ter	0.0058									Plasma
63	Male	66	NGS big panel	Lung cancer	Lung adenocarcinoma	Low	IIIB	Multiple metastasis	NA	Yes	KRAS p.Gly12Cys	0.131	STK11 p.Asp194Tyr	0.1036	TP53 p.Tyr220Cys	0.1469	ATM p.Leu315Ter	0.0624					Tissue
44040		66	NGS大Panel	肺非鳞癌	肺腺癌	低分化	IIIB	多发转移	NA	有	KRAS p.Gly12Cys	0.0094	STK11 p.Asp194Tyr	0.0085									Plasma
64	Female	66	NGS big panel	Lung cancer	Lung cancer	Low	IV	Lymph node metastasis	NA	No	BRAF p.Val600Glu	0.1571	AKT1 p.Glu17Lys	0.077									Tissue
44122		66	NGS大Panel	肺非鳞癌	肺癌（多形性癌）	低分化	IV	淋巴结转移	NA	无	BRAF p.Val600Glu	0.0028											Plasma
65	Male	58	NGS big panel	Lung cancer	Lung adenosquamous carcinoma	Low	IV	Lymph node metastasis	NA	Yes	-												Tissue
43991		58	NGS大Panel	肺非鳞癌	肺腺鳞混合癌，化疗耐药患者，接下来考虑化疗联合免疫治疗	低分化	IV	淋巴结转移	NA	有	KRAS p.Gly12Ser	0.0014											Plasma
66	Female	68	NGS big panel	Lung cancer	Lung adenocarcinoma	Low	IV	Lymph node metastasis	NA	Yes	RET KIF5B(E15)-RET(E12) Fusion	0.005											Tissue
44263		68	NGS大Panel	肺非鳞癌	肺腺癌，埃克替尼耐药	低分化	IV	淋巴结转移	NA	有	-												Plasma
67	Male	63	NGS big panel	Lung cancer	Lung adenocarcinoma	Low	IIIB	Multiple metastasis	NA	Yes	EGFR p.Glu746_Ala750del	0.3872	EGFR CNV amplification	4									Tissue
44154		63	NGS大Panel	肺非鳞癌	肺腺癌	低分化	IIIB	多发转移	NA	有	EGFR p.Glu746_Ala750del	0.0952											Plasma
68	Female	76	NGS big panel	Lung cancer	Lung adenocarcinoma	Low	IIA	No metastasis	NA	Yes	EGFR p.Glu746_Ala750del	0.373	MET CNV amplification	4									Tissue
44193		76	NGS大Panel	肺非鳞癌	肺腺癌	低分化	IIA	未转移	NA	有	EGFR p.Glu746_Ala750del	0.0059											Plasma
69	Female	78	NGS big panel	Lung cancer	Lung adenocarcinoma	Low	IV	Lymph node metastasis	CEA, SCC and CA199 normal	No	EGFR p.Leu858Arg	0.0949											Tissue
44036		78	NGS大Panel	肺非鳞癌	肺腺癌	低分化	IV	淋巴结转移	CEA正常，SCC正常，CA200正常	无	EGFR p.Leu858Arg	0.2834	CCNE1 CNV amplification	4									Plasma
70	Female	69	NGS big panel	Lung cancer	Lung adenocarcinoma	Low	IV	Lymph node metastasis	NA	No	EGFR p.Leu858Arg	0.3313	TP53 p.Ile162Phe	0.2841	EGFR CNV amplification	7							Tissue
44027		69	NGS大Panel	肺非鳞癌	肺腺癌	低分化	IV	淋巴结转移	NA	无	EGFR p.Leu858Arg	0.0155											Plasma
71	Female	75	NGS big panel	Lung cancer	Lung adenocarcinoma	Low	IV	Lymph node metastasis	CEA increased	No	EGFR p.Leu858Arg	0.2785	TP53 p.Glu294Ter	0.2411									Tissue
44041		75	NGS大Panel	肺非鳞癌	肺腺癌	低分化	IV	淋巴结转移	CEA升高	无	EGFR p.Leu858Arg	0.0028	EGFR p.Asn771_His773dup	0.0012									Plasma
72	Female	83	NGS big panel	Lung cancer	Lung adenocarcinoma	Low	IIIB	No metastasis	NA	No	EGFR p.Leu858Arg	0.0879											Tissue
44039		83	NGS大Panel	肺非鳞癌	肺腺癌	低分化	IIIB	无转移	NA	无	EGFR p.Leu858Arg	0.0022	KRAS p.Gly12Val	0.0015									Plasma
73	Male	69	NGS big panel	Lung cancer	Lung adenocarcinoma	Middle	IIIB	Lymph node metastasis	NA	Yes	KRAS p.Gly12Val	0.3403											Tissue
44029		69	NGS大Panel	肺非鳞癌	肺腺癌，术后初治	中分化	IIIB	淋巴结转移	NA	有	KRAS p.Gly12Val	0.0407											Plasma
74	Male	69	NGS big panel	Lung cancer	Lung adenocarcinoma	Low	IIA	No metastasis	NA	Yes	STK11 p.Leu55fs	0.4575											Tissue
44056		69	NGS大Panel	肺非鳞癌	肺腺癌，初治	低分化	IIA	未转移	NA	有	-												Plasma
75	Male	64	NGS big panel	Lung cancer	Lung adenocarcinoma	Low	IIIA	No metastasis	NA	Yes	KRAS p.Gly12Ala	0.0485											Tissue
44015		64	NGS大Panel	肺非鳞癌	肺腺癌	低分化	IIIA	无转移	NA	有	KRAS p.Gly12Ala	0.022											Plasma
76	Female	59	NGS big panel	Lung cancer	Lung adenocarcinoma	Middle	IIIB	Lymph node metastasis	CEA increased	No	EGFR p.Leu858Arg	0.0887											Tissue
44035		59	NGS大Panel	肺非鳞癌	肺腺癌，初治	中分化	IIIB	淋巴结转移	CEA升高	无	-												Plasma
77	Female	58	NGS big panel	Lung cancer	Right lung adenocarcinoma	中Low	IIIB	Lymph node metastasis	NA	No	RET KIF5B(15)-RET(12) Fusion	0.013											Tissue
44068		58	NGS大Panel	肺非鳞癌	右上肺腺癌	中低分化	IIIB	淋巴结转移	NA	无	-												Plasma
78	Female	56	NGS big panel	Lung cancer	Lung adenocarcinoma	Low	IIIB	Lymph node metastasis	NA	No	TP53 p.Arg248Gln	0.0134	EGFR p.Glu746_Ala750del	0.389									Tissue
44210		56	NGS大Panel	肺非鳞癌	肺腺癌	低分化	IIIB	淋巴结转移	NA	有	-												Plasma
79	Male	69	NGS big panel	Lung cancer	Lung adenocarcinoma	Low	IIIB	Lymph node metastasis	NA	Yes	ERBB2 p.Ser310Phe	0.0096	CTNNB1 p.Asp32Tyr	0.0117	EGFR p.Ser752_Ile759del	0.0644	EGFR p.Leu858Arg	0.2493	MET CNV amplification	4			Tissue
44274		69	NGS大Panel	肺非鳞癌	肺腺癌	低分化	IIIB	淋巴结转移	NA	有	-												Plasma
80	Male	66	NGS big panel	Lung cancer	Lung adenocarcinoma	Low	IV	Lymph node metastasis	NA	Yes	-												Tissue
44272		66	NGS大Panel	肺非鳞癌	肺腺癌	低分化	IV	淋巴结转移	NA	有	KRAS p.Gly12Cys	0.0819											Plasma
81	Female	47	NGS big panel	Lung cancer	Lung adenocarcinoma	Low	IIIB	Lymph node metastasis	NA	No	BRAF p.Gly469Ala	0.087											Tissue
44216		47	NGS大Panel	肺非鳞癌	肺腺癌	低分化	IIIB	淋巴结转移	NA	无	-												Plasma
82	Male	64	NGS middle panel	Lung cancer	Lung adenocarcinoma	Low	IIIA	No metastasis	NA	Yes	EGFR p.Leu747_Pro753delinsSer	0.2015	TP53 p.Arg273Cys	0.1803									Tissue
44280		64	NGS中Panel	肺非鳞癌	肺腺癌	低分化	IIIA	无转移	NA	有	EGFR p.Leu747_Pro753delinsSer	0.0422	TP53 p.Arg273Cys	0.0312									Plasma
83	Female	52	NGS big panel	Lung cancer	Lung adenocarcinoma	Low	IV	Lymph node metastasis	NA	No	EGFR p.Glu746_Ala750del	0.8777	TP53 p.Gln192Ter	0.2948	TP53 p.Arg175His	0.0114	EGFR CNV amplification	20	MET CNV amplification	12			Tissue
44203		52	NGS大Panel	肺非鳞癌	肺腺癌，既往EGFR19外显子缺失，奥希替尼4个月进展	低分化	IV	淋巴结转移	NA	无	EGFR p.Glu746_Ala750del	0.004											Plasma
84	Female	66	NGS big panel	Lung cancer	Lung adenocarcinoma	Low	IV	Lymph node metastasis	NA	No	EGFR p.Glu746_Ala750del	0.2666	PIK3CA p.Glu545Lys	0.0248									Tissue
44217		66	NGS大Panel	肺非鳞癌	肺腺癌	低分化	IV	淋巴结转移	NA	无	EGFR p.Glu746_Ala750del	0.0179											Plasma
85	Female	53	NGS big panel	Lung cancer	Lung adenocarcinoma	Low	IV	Multiple lymph node metastasis	CEA, CA125 and CA15-3 increased	No	EGFR p.Leu747_Ser752del	0.3106	CTNNB1 p.Asp32Tyr	0.0524	TP53 p.Tyr220Cys	0.3594							Tissue
44057		53	NGS大Panel	肺非鳞癌	肺腺癌	低分化	IV	多发淋巴结转移	CEA升高，CA125升高，CA15-3升高	无	EGFR p.Leu747_Ser752del	0.007			TP53 p.Tyr220Cys	0.0089							Plasma
86	Male	55	NGS big panel	Lung cancer	Lung adenocarcinoma	Low	IV	Lymph node metastasis	NA	No	-												Tissue
44135		55	NGS大Panel	肺非鳞癌	肺腺癌	低分化	IV	淋巴结转移	NA	无	EGFR p.Glu746_Thr751delinsAla	0.0021											Plasma
87	Female	48	NGS big panel	Lung cancer	Lung adenocarcinoma Brain metastasis	Low	IV	Lymph node metastasis	NA	No	EGFR p.Glu746_Ala750del	0.1777	CDK4 CNV amplification	6									Tissue
44138		48	NGS大Panel	肺非鳞癌	肺腺癌脑转移	低分化	IV	淋巴结转移	NA	无	EGFR p.Glu746_Ala750del	0.0325											Plasma
88	Male	53	NGS big panel	Lung cancer	Lung adenocarcinoma	Low	IV	Lymph node metastasis	NA	Yes	-												Tissue
44138		53	NGS大Panel	肺非鳞癌	肺腺癌	低分化	IV	淋巴结转移	NA	有	EGFR CNV amplification	4											Plasma
89	Female	67	NGS big panel	Lung cancer	Lung adenocarcinoma	Low	IV	Multiple metastasis	NA	No	EGFR p.Glu746_Ala750del	0.3737	TP53 p.Glu285Lys	0.318									Tissue
44032		67	NGS大Panel	肺非鳞癌	肺腺癌	低分化	IV	胸廓、腰椎及骨盆多发转移	NA	无	EGFR p.Glu746_Ala750del	0.1613	TP53 p.Glu285Lys	0.1872									Plasma
90	Male	67	NGS big panel	Lung cancer	Lung adenocarcinoma	Low	IV	Multiple metastasis	NA	Yes	KRAS p.Gly12Cys	0.2781	TP53 p.Cys135Phe	0.1083	KRAS p.Gly13Asp	0.015	APC p.Thr882fs	0.0055					Tissue
44032		67	NGS大Panel	肺非鳞癌	肺腺癌	低分化	IV	多发转移	NA	有	KRAS p.Gly12Cys	0.1085	TP53 p.Cys135Phe	0.0137									Plasma
91	Female	71	NGS big panel	Lung cancer	Right lung adenocarcinoma	Low	IV	Multiple metastasis	NA	No	EGFR p.Thr790Met	0.0921	EGFR p.Leu858Arg	0.1941									Tissue
44028		71	NGS大Panel	肺非鳞癌	右肺腺癌，吉非替尼、9291治疗后。1.患者此次穿刺病理报告未出 2.2015-10-14河南省肿瘤基因检测EGFR 21号外显子突变，予吉非替尼治疗；2019-3-9平顶山市第一人民医院复查提示肿瘤进展：双肺转移、胸膜及心包转移、胸水见腺癌细胞；2019-3-15胸水基因检测阴性，服用AZD9291治疗；2020年6月无明显诱因出现右胸背部阵发性刺痛不适 3.此次检测重点关注有无TKI耐药机制的变异 4.诊心安第一次送检。 如果T样本未穿到肿瘤细胞，诊心安报告只出B1样本结果	低分化	IV	双肺转移、胸膜及心包转移	NA	无	EGFR p.Thr790Met	0.0012	EGFR p.Leu858Arg	0.0138									Plasma
92	Female	32	NGS big panel	Lung cancer	Lung adenocarcinoma	Low	IIIA	No metastasis	NA	No	-												Tissue
44071		32	NGS大Panel	肺非鳞癌	肺腺癌	低分化	IIIA	未转移	NA	无	ROS1 CD74(7)-ROS1(33)	0.0061											Plasma
93	Female	71	NGS big panel	Lung cancer	Invasive right lung adenocarcinoma	Low	IIB	No metastasis	NA	No	EGFR p.Leu858Arg	0.2731											Tissue
44042		71	NGS大Panel	肺非鳞癌	肺腺癌	低分化	IIB	未转移	NA	无	EGFR p.Leu858Arg	0.0331											Plasma
94	Female	58	NGS big panel	Lung cancer	Invasive right lung adenocarcinoma	Low	IV	Lymph node metastasis	NA	No	EGFR p.Glu746_Ala750del	0.6188	EGFR p.Thr790Met	0.0804	EGFR CNV amplification	8							Tissue
44064		58	NGS大Panel	肺非鳞癌	肺腺癌	低分化	IV	淋巴结转移	NA	无	EGFR p.Glu746_Ala750del	0.2133											Plasma
95	Female	39	NGS big panel	Lung cancer	Invasive lung adenocarcinoma	Low	IV	Lymph node metastasis	NA	No	EGFR p.Leu858Arg	0.1512											Tissue
44077		39	NGS大Panel	肺非鳞癌	肺腺癌	低分化	IV	淋巴结转移	NA	无	EGFR p.Leu858Arg	0.0215											Plasma
96	Male	56	NGS big panel	Lung cancer	Lung adenocarcinoma	Low	IIIA	No metastasis	NA	Yes	KRAS p.Gln61His	0.071											Tissue
44116		56	NGS大Panel	肺非鳞癌	肺腺癌	低分化	IIIA	未转移	NA	有	APC p.Ser1189Ter	0.0035											Plasma
97	Female	75	NGS big panel	Lung cancer	Invasive left lung adenocarcinoma	Low	IV	Lymph node metastasis	NA	No	KRAS p.Gly12Asp	0.1578	STK11 p.Lys84Ter	0.0609	CCND1 CNV amplification	4							Tissue
44134		75	NGS大Panel	肺非鳞癌	肺腺癌	低分化	IV	淋巴结转移	NA	无	KRAS p.Gly12Asp	0.0125											Plasma
98	Female	62	NGS big panel	Lung cancer	Lung adenocarcinoma	Low	IV	Lymph node metastasis	NA	No	TP53 p.Tyr220Cys	0.1565	EGFR p.Glu746_Ala750del	0.1597	CDKN2A p.Asp84Asn	0.0642							Tissue
44126		62	NGS大Panel	肺非鳞癌	肺腺癌	低分化	IV	淋巴结转移	NA	无	-												Plasma
99	Female	57	NGS big panel	Lung cancer	Lung adenocarcinoma	Low	IV	Lymph node metastasis	NA	No	-												Tissue
44133		57	NGS大Panel	肺非鳞癌	肺腺癌	低分化	IV	淋巴结转移	NA	无	-												Plasma
100	Female	58	NGS big panel	Lung cancer	Lung cancer	Low	IV	Lymph node metastasis	NA	No	EGFR p.Leu858Arg	0.0633											Tissue
44077		58	NGS大Panel	肺非鳞癌	肺癌	低分化	IV	淋巴结转移	NA		PIK3CA p.Arg108His	0.0032											Plasma
101	Female	49	NGS big panel	Lung cancer	Lung cancer	Low	IV	Lymph node metastasis	NA	No	-												Tissue
44140		49	NGS大Panel	肺非鳞癌	肺癌	低分化	IV	淋巴结转移	NA	无	-												Plasma
102	Female	62	NGS big panel	Lung cancer	Lung adenocarcinoma	Low	IV	Lymph node metastasis	NA	No	TP53 p.Cys135Tyr	0.3932	EGFR p.Leu858Arg	0.4943	EGFR CNV amplification	7							Tissue
44098		62	NGS大Panel	肺非鳞癌	肺腺癌	低分化	IV	淋巴结转移	NA	无	-												Plasma
103	Female	55	NGS big panel	Lung cancer	Right lung adenocarcinoma	Low	IV	Lymph node metastasis	NA	No	ALK EML4(6)-ALK(20)	0.0146											Tissue
44084		55	NGS大Panel	肺非鳞癌	右下肺腺癌	低分化	IV	淋巴结转移	NA	无	-												Plasma
104	Female	49	NGS big panel	Lung cancer	Lung adenocarcinoma	Low	IV	Lymph node metastasis	NA	No	EGFR p.Glu746_Ala750del	0.6943	EGFR CNV amplification	10									Tissue
44138		49	NGS大Panel	肺非鳞癌	肺腺癌	低分化	IV	淋巴结转移	NA	无	EGFR p.Glu746_Ala750del	0.1995											Plasma
105	Female	50	NGS big panel	Lung cancer	Lung adenocarcinoma	Low	IV	Lymph node metastasis	NA	No	EGFR p.Leu858Arg	0.3557	ERBB2 CNV amplification	5									Tissue
44133		50	NGS大Panel	肺非鳞癌	肺腺癌	低分化	IV	淋巴结转移	NA	无	EGFR p.Leu858Arg	0.1057											Plasma
106	Male	59	NGS big panel	Lung cancer	Lung adenocarcinoma	Low	IIA	No metastasis	NA	Yes	EGFR p.Glu746_Ala750del	0.3177	MET CNV amplification	4	CDK4 CNV amplification	19							Tissue
44113		59	NGS大Panel	肺非鳞癌	肺腺癌，初治	低分化	IIA	未转移	NA	有	EGFR p.Glu746_Ala750del	0.0014											Plasma
107	Male	69	NGS big panel	Lung cancer	Lung adenocarcinoma	Low	IV	Multiple lymph node metastasis	CEA, CA125 and CA15-3 increased	Yes	EGFR p.Glu746_Thr751delinsIle	0.2807											Tissue
44156		69	NGS大Panel	肺非鳞癌	肺腺癌	低分化	IV	多发淋巴结转移	CEA升高，CA125升高，CA15-3升高	有	EGFR p.Glu746_Thr751delinsIle	0.0061											Plasma
108	Male	71	NGS big panel	Lung cancer	Lung adenocarcinoma	Low	IV	Lymph node metastasis	NA	Yes	-												Tissue
44176		71	NGS大Panel	肺非鳞癌	肺腺癌	低分化	IV	淋巴结转移	NA	有	EGFR p.Glu746_Ala750del	0.0017											Plasma
109	Male	45	NGS big panel	Lung cancer	Lung cancer	Low	IIIA	No metastasis	NA	Yes	-												Tissue
44250		45	NGS大Panel	肺非鳞癌	肺癌	低分化	IIIA	无转移	NA	有	NTRK3 PRR20A(1)-NTRK3(14)fusion	0.0075											Plasma
110	Male	78	NGS big panel	Lung cancer	Lung cancer	Low	IV	Liver metastasis	CEA, SCC and CA199 normal	Yes	KRAS p.Gln61Leu	0.3949	TP53 p.Tyr163Cys	0.3079	MET CNV amplification	5							Tissue
44245		78	NGS大Panel	肺非鳞癌	肠癌+肺癌伴肝转移	低分化	IV	肝转移	CEA正常，SCC正常，CA200正常	有	KRAS p.Gln61Leu	0.2601	TP53 p.Tyr163Cys	0.1919									Plasma
111	Female	56	NGS big panel	Lung cancer	Lung adenocarcinoma	Low	IV	Lymph node metastasis	NA	No	EGFR p.Glu746_Ala750del	0.0661	TP53 p.Arg273His	0.0707					CCNE1 CNV amplification	7			Tissue
44120		56	NGS大Panel	肺非鳞癌	肺腺癌	低分化	IV	淋巴结转移	NA	无	EGFR p.Glu746_Ala750del	0.1088	TP53 p.Arg273His	0.131									Plasma
112	Female	75	NGS big panel	Lung cancer	Lung adenocarcinoma	Low	IV	Lymph node metastasis	NA	No	-												Tissue
44125		75	NGS大Panel	肺非鳞癌	肺腺癌	低分化	IV	淋巴结转移	NA	无	-												Plasma
113	Male	88	NGS big panel	Lung cancer	Lung adenocarcinoma	Low	IV	Lymph node metastasis	NA	Yes	-												Tissue
44152		88	NGS大Panel	肺非鳞癌	肺腺癌	低分化	IV	淋巴结转移	NA	有	EGFR p.Asn771_Pro772insGly	0.1161											Plasma
114	Male	87	NGS big panel	Lung cancer	Lung adenocarcinoma	Middle	IA	No metastasis	NA	Yes	-												Tissue
44151		87	NGS大Panel	肺非鳞癌	肺腺癌	中分化	IA	无转移	NA	有	-												Plasma
115	Male	76	NGS big panel	Lung cancer	Lung adenocarcinoma	Middle	IIIB	Lymph node metastasis	NA	Yes	EGFR p.Leu858Arg	0.5663	EGFR p.Thr790Met	0.6103	CTNNB1 p.Ser45Phe	0.2407							Tissue
44161		76	NGS大Panel	肺非鳞癌	肺腺癌	中分化	IIIB	淋巴转移	NA	有	EGFR p.Leu858Arg	0.6764	EGFR p.Thr790Met	0.6738	CTNNB1 p.Ser45Phe	0.2333							Plasma
116	Male	59	NGS big panel	Lung cancer	Lung adenocarcinoma	Middle	IIIB	No metastasis	NA	Yes	BRAF p.Val600Glu	0.1565	TP53 p.Asp281Glu	0.2725							PIK3CA CNV amplification	4	Tissue
44180		59	NGS大Panel	肺非鳞癌	肺腺癌	中分化	IIIB	无转移	NA	有	BRAF p.Val600Glu	0.1704	TP53 p.Asp281Glu	0.2595									Plasma
117	Female	72	NGS big panel	Lung cancer	Lung adenocarcinoma	Low	IV	Lymph node metastasis	NA	No	EGFR p.Glu746_Ala750del	0.3474	TP53 p.His193Arg	0.3659									Tissue
44169		72	NGS大Panel	肺非鳞癌	肺腺癌	低分化	IV	淋巴结转移	NA	无	EGFR p.Glu746_Ala750del	0.2049	TP53 p.His193Arg	0.0263									Plasma
118	Male	52	NGS big panel	Lung cancer	Lung adenocarcinoma	Low	IV	Lymph node metastasis	NA	Yes	KRAS p.Gly12Val	0.0123	TP53 p.Tyr220Cys	0.0181									Tissue
44148		52	NGS大Panel	肺非鳞癌	肺腺癌	低分化	IV	淋巴结转移	NA	有	EGFR p.Leu858Arg	0.1335											Plasma
119	Female	75	NGS big panel	Lung cancer	Lung adenocarcinoma	Middle	IIIA	No metastasis	NA	No	-												Tissue
44147		75	NGS大Panel	肺非鳞癌	肺腺癌	中分化	IIIA	未转移	NA	无	-												Plasma
120	Male	70	NGS big panel	Lung cancer	Lung small cell neuroendocrine carcinoma, with squamous carcinoma in situ	Low	IIIB	Multiple metastasis	NA	Yes	TP53 p.Gly245Cys	0.0698											Tissue
44174		70	NGS大Panel	肺非鳞癌	肺小细胞神经内分泌癌，伴鳞状上皮原位癌	低分化	IIIB	多发转移	NA	有	CTNNB1 p.Gly34Val	0.0264	EGFR p.Ser768_Val769delinsIleLeu	0.014	TP53 p.Pro153fs	0.0242							Plasma
121	Male	71	NGS big panel	Lung cancer	Lung adenocarcinoma	Low	IV	Lymph node metastasis	NA	Yes	KRAS p.Gly12Cys	0.042											Tissue
44179		71	NGS大Panel	肺非鳞癌	肺腺癌	低分化	IV	淋巴结转移	NA	有	EGFR p.Glu746_Ala750del	0.1076											Plasma
122	Female	63	NGS big panel	Lung cancer	Lung adenocarcinoma	Middle	IIIA	No metastasis	NA	No	-												Tissue
44196		63	NGS大Panel	肺非鳞癌	肺腺癌	中分化	IIIA	未转移	NA	无	KRAS p.Gly12Asp	0.1406	TP53 p.Val157Phe	0.1985	CDK4 CNV amplification	4							Plasma
123	Male	68	NGS big panel	Lung cancer	Low Lung adenocarcinoma	Low	IV	Lymph node metastasis	NA	Yes	-												Tissue
44249		68	NGS大Panel	肺非鳞癌	低分化肺腺癌	低分化	IV	淋巴结转移	NA	有	-												Plasma
124	Male	59	NGS big panel	Lung cancer	Lung cancer	Low	IV	Lymph node metastasis	NA	Yes	EGFR p.Leu858Arg	0.0313	TP53 p.Arg213Ter	0.0108									Tissue
44189		59	NGS大Panel	肺非鳞癌	肺癌	低分化	IV	淋巴结转移	NA	有	EGFR p.Leu858Arg	0.0014	TP53 p.Arg213Ter	0.0031									Plasma
125	Female	62	NGS middle panel	Lung cancer	Lung cancer	Low	IV	Lymph node metastasis	NA	No	-												Tissue
44187		62	NGS中Panel	肺非鳞癌	肺癌	低分化	IV	淋巴结转移	NA	无	TP53 p.Ile254fs	0.0067	EGFR p.Leu858Arg	0.0161	FGFR3 CNV amplification	4							Plasma
126	Female	43	NGS big panel	Lung cancer	Lung adenocarcinoma	Low	IIIB	Multiple metastasis	NA	No	-												Tissue
44204		43	NGS大Panel	肺非鳞癌	肺腺癌	低分化	IIIB	多发转移	NA	无	ALK EML4(13)-ALK(20)	0.0006											Plasma
127	Female	52	NGS big panel	Lung cancer	Lung adenocarcinoma	Low	IV	No metastasis	CEA increased	No	-												Tissue
44183		52	NGS大Panel	肺非鳞癌	肺腺癌	低分化	IV	无转移	CEA升高	无	KRAS p.Gly12Asp	0.0688	TP53 p.Ile195Thr	0.0818	APC p.Arg805Ter	0.0597	APC p.Met1413fs	0.089					Plasma
128	Male	64	NGS big panel	Lung cancer	Lung cancer	Low	IV	Lymph node metastasis	NA	Yes	ERBB2 p.Ser310Phe	0.0976	EGFR p.Leu858Arg	0.6376	TP53 p.Ser166Ter	0.2513	TP53 p.Arg342fs	0.0624	EGFR CNV amplification	7	CCNE1 CNV amplification	6	Tissue
44214		64	NGS大Panel	肺非鳞癌	肺癌	低分化	IV	淋巴结转移	NA	有	ERBB2 p.Ser310Phe	0.0073	EGFR p.Leu858Arg	0.188									Plasma
129	Male	65	NGS big panel	Lung cancer	Lung adenocarcinoma	Low	IV	Lymph node metastasis	NA	Yes	TP53 p.Val173Leu	0.9004											Tissue
44225		65	NGS大Panel	肺非鳞癌	肺腺癌	低分化	IV	淋巴结转移	NA	有	TP53 p.Val173Leu	0.0848											Plasma
130	Male	75	NGS big panel	Lung cancer	Lung adenocarcinoma	Low	IV	Lymph node metastasis	CEA, SCC and CA199 normal	Yes	TP53 p.Arg273Ser	0.2671											Tissue
44251		75	NGS大Panel	肺非鳞癌	肺腺癌	低分化	IV	淋巴结转移	CEA正常，SCC正常，CA200正常	有	TP53 p.Arg273Ser	0.0134											Plasma
131	Male	54	NGS big panel	Lung cancer	Lung adenocarcinoma	Middle	IIIB	Lymph node metastasis	CEA increased	Yes	-												Tissue
44228		54	NGS大Panel	肺非鳞癌	肺腺癌	中分化	IIIB	淋巴转移	CEA升高	无	TP53 p.Val73fs	0.0039	ALK EML4(13)-ALK(20)	0.0047									Plasma
132	Male	88	NGS big panel	Lung cancer	Lung adenocarcinoma	Middle	IIIB	No metastasis	NA	Yes	-												Tissue
44264		88	NGS大Panel	肺非鳞癌	肺腺癌	中分化	IIIB	无转移	NA	有	-												Plasma
133	Female	77	NGS big panel	Lung cancer	Lung cancer	Low	IIIB	Liver metastasis	CEA increased	No	-												Tissue
44179		77	NGS大Panel	肺非鳞癌	肺癌，肝癌多发	低分化	IIIB	肝转移	CEA升高	无	FGFR3 CNV amplification	4											Plasma
134	Male	81	NGS big panel	Lung cancer	Lung cancer	Middle	IIIA	No metastasis	NA	Yes	TP53 p.Arg175His	0.0221	MET c.3028+1G>T	0.2761									Tissue
44217		81	NGS大Panel	肺非鳞癌	肺癌	中分化	IIIA	未转移	NA	有	-												Plasma
135	Female	55	NGS big panel	Lung cancer	Lung adenocarcinoma	Low	IV	No metastasis	NA	No	TP53 p.Trp91Ter	0.2487	EGFR p.Glu746_Thr751delinsIle	0.2667									Tissue
44237		55	NGS大Panel	肺非鳞癌	肺腺癌	低分化	IV	无转移	NA	无	TP53 p.Trp91Ter	0.2425	EGFR p.Glu746_Thr751delinsIle	0.3243									Plasma
136	Male	54	NGS big panel	Lung cancer	Small cell lung cancer	Middle	IIIA	No metastasis	NA	Yes	TP53 p.Pro151Ala	0.9185	CCNE1 CNV amplification	4									Tissue
44223		54	NGS大Panel	肺非鳞癌	小细胞肺癌	中分化	IIIA	未转移	NA	有	TP53 p.Pro151Ala	0.3948											Plasma
137	Female	51	NGS big panel	Lung cancer	Lung cancer	Low	IV	Lymph node metastasis	NA	No	TP53 p.Asp259Tyr	0.2286	EGFR p.Leu858Arg	0.0051	RET KIF5B(15)-RET(12)	0.0243	EGFR p.Thr790Met	0.0024	CDK4 CNV amplification	4			Tissue
44170		51	NGS大Panel	肺非鳞癌	肺癌	低分化	IV	淋巴结转移	NA	无	TP53 p.Asp259Tyr	0.0262	EGFR p.Leu858Arg	0.0042	RET KIF5B(15)-RET(12)	0.0031							Plasma
138	Male	45	NGS big panel	Lung cancer	Lung adenocarcinoma	Low	IV	Lymph node metastasis	CEA increased	Yes	ALK p.Gly1202Arg	0.2											Tissue
44195		45	NGS大Panel	肺非鳞癌	肺腺癌，克唑替尼耐药	低分化	IV	淋巴结转移	CEA升高	有	-												Plasma
139	Female	61	NGS big panel	Lung cancer	Lung cancer	Low	IV	Lymph node metastasis	NA	No	-												Tissue
44217		61	NGS大Panel	肺非鳞癌	肺癌	低分化	IV	淋巴结转移	NA	无	PTEN p.Arg173Cys	0.0519	TP53 p.Tyr234Ter	0.092	EGFR p.Glu746_Ala750del	0.0848	EGFR p.Thr790Met	0.0507					Plasma
140	Male	59	NGS big panel	Lung cancer	Lung adenocarcinoma	Low	IIIB	Multiple metastasis	NA	Yes	SMARCA4 p.Glu520Ter	0.1866											Tissue
44215		59	NGS大Panel	肺非鳞癌	肺腺癌	低分化	IIIB	多发转移	NA	有	-												Plasma
141	Male	72	NGS big panel	Lung cancer	Lung adenocarcinoma	Low	IV	Lymph node metastasis	NA	No	-												Tissue
44210		72	NGS大Panel	肺非鳞癌	肺腺癌	低分化	IV	淋巴结转移	NA	无	-												Plasma
142	Female	55	NGS big panel	Lung cancer	Lung adenocarcinoma	Low	IV	Lymph node metastasis	NA	No	EGFR p.Glu746_Ala750del	0.1993	EGFR p.Thr790Met	0.0483									Tissue
44207		55	NGS大Panel	肺非鳞癌	肺腺癌	低分化	IV	淋巴结转移	NA	无	EGFR p.Glu746_Ala750del	0.0078	EGFR p.Thr790Met	0.0019									Plasma
143	Male	60	NGS big panel	Lung cancer	Lung adenocarcinoma	Low	IV	Lymph node metastasis	CEA, CA125 and CA15-3 increased	Yes	-												Tissue
44210		60	NGS大Panel	肺非鳞癌	肺腺癌	低分化	IV	淋巴结转移	CEA升高，CA125升高，CA15-3升高	有	TP53 p.Arg249Ser	0.0275											Plasma
144	Male	62	NGS big panel	Lung cancer	Lung adenocarcinoma	Low	IIIB	Multiple metastasis	CEA increased	Yes	KRAS p.Gly12Cys	0.3938											Tissue
44207		62	NGS大Panel	肺非鳞癌	肺腺癌	低分化	IIIB	多发转移	CEA升高	有	KRAS p.Gly12Cys	0.002											Plasma
145	Female	66	NGS middle panel	Lung cancer	Invasive lung adenocarcinoma	Low	IV	Lymph node metastasis	NA	No	EGFR p.Leu858Arg	0.0906											Tissue
44203		66	NGS中Panel	肺非鳞癌	非粘液性、浸润性肺腺癌	低分化	IV	淋巴结转移	NA	无	EGFR p.Leu858Arg	0.0035											Plasma
146	Male	78	NGS big panel	Lung cancer	Lung adenocarcinoma	Low	IV	No metastasis	NA	Yes	TP53 p.Gly245Cys	0.2745	EGFR p.Leu858Arg	0.1183									Tissue
44203		78	NGS大Panel	肺非鳞癌	肺腺癌	低分化	IV	无转移	NA	有	TP53 p.Pro301fs	0.0027											Plasma
147	Male	58	NGS middle panel	Lung cancer	Lung cancer	Low	IV	Lymph node metastasis	NA	Yes	RET KIF5B(15)-RET(12)	0.0293											Tissue
44210		58	NGS中Panel	肺非鳞癌	肺癌	低分化	IV	淋巴结转移	NA	有	-												Plasma
148	Male	71	NGS big panel	Lung cancer	Lung cancer	Low	IV	Lymph node metastasis	CEA and SCC normal	Yes	KRAS p.Gly13Asp	0.1767											Tissue
44200		71	NGS大Panel	肺非鳞癌	肺癌	低分化	IV	淋巴结转移	CEA正常，SCC正常	有	KRAS p.Gly13Asp	0.0494											Plasma
149	Female	77	NGS big panel	Lung cancer	Lung adenocarcinoma	Low	IV	Lymph node metastasis	NA	No	-												Tissue
44201		77	NGS大Panel	肺非鳞癌	肺腺癌	低分化	IV	淋巴结转移	NA	无	EGFR p.Leu858Arg	0.0955											Plasma
150	Female	70	NGS big panel	Lung cancer	Invasive lung adenocarcinoma	Low	IA	No metastasis	CEA normal	No	-												Tissue
44194		70	NGS大Panel	肺非鳞癌	浸润性肺腺癌	低分化	IA	无转移	CEA正常	无	-												Plasma
151	Female	52	NGS big panel	Lung cancer	Invasive lung adenocarcinoma	Low	IA	No metastasis	CEA normal	No	EGFR p.Glu746_Ala750del	0.3319											Tissue
44189		52	NGS大Panel	肺非鳞癌	浸润性肺腺癌，主型为腺泡型	低分化	IA	无转移	CEA正常	无	EGFR p.Glu746_Ala750del	0.0815											Plasma
152	Male	72	NGS middle panel	Lung cancer	Right lung adenocarcinoma	Low	IIIB	Bone metastasis	CEA increased	Yes	KRAS p.Gly12Cys	0.2449											Tissue
44181		72	NGS中Panel	肺非鳞癌	肺腺癌	低分化	IIIB	骨转移	CEA升高	有	KRAS p.Gly12Cys	0.0125											Plasma
153	Male	66	NGS big panel	Lung cancer	Lung adenocarcinoma	Low	IIIB	Multiple metastasis	NA	Yes	-												Tissue
44175		66	NGS大Panel	肺非鳞癌	肺腺癌	低分化	IIIB	多发转移	NA	有	-												Plasma
154	Male	58	NGS big panel	Lung cancer	Lung cancer	Low	IIIB	Lymph node metastasis	CEA increased	Yes	-												Tissue
44200		58	NGS大Panel	肺非鳞癌	左肺淋巴上皮瘤样癌	低分化	IIIB	淋巴转移	CEA升高	有	-												Plasma
155	Female	76	NGS big panel	Lung cancer	Lung adenocarcinoma	Middle	IIIA	No metastasis	NA	No	-												Tissue
44173		76	NGS大Panel	肺非鳞癌	肺腺癌	中分化	IIIA	未转移	NA	无	-												Plasma
156	Female	52	NGS big panel	Lung cancer	Lung adenocarcinoma	Low	II	Lymph node metastasis	CEA normal	No	ERBB2 p.Tyr772_Ala775dup	0.1882											Tissue
44167		52	NGS大Panel	肺非鳞癌	肺腺癌	低分化	II	淋巴转移	CEA正常	无	ERBB2 p.Tyr772_Ala775dup	0.0176											Plasma
157	Male	55	NGS big panel	Lung cancer	Lung adenocarcinoma	Low	IV	Lymph node metastasis	CEA increased	Yes	-												Tissue
44189		55	NGS大Panel	肺非鳞癌	肺腺癌	低分化	IV	淋巴转移	CEA升高	有	-												Plasma
158	Female	45	NGS big panel	Lung cancer	Left lung adenocarcinoma	Low	IV	Lymph node metastasis	NA	No	-												Tissue
44091		45	NGS大Panel	肺非鳞癌	左上肺腺癌	低分化	IV	淋巴结转移	NA	无	KRAS p.Gly13Val	0.0032	EGFR p.Glu746_Ala750del	0.0715									Plasma
159	Female	88	NGS big panel	Lung cancer	Right lung adenocarcinoma	Low	IIIB	No metastasis	NA	No	KRAS p.Gly12Val	0.0726	TP53 p.Arg248Trp	0.0442									Tissue
44042		88	NGS大Panel	肺非鳞癌	右肺腺癌	低分化	IIIB	无转移	NA	无	KRAS p.Gly12Val	0.0012	EGFR p.Asn771_His773dup	0.0012									Plasma
160	Male	61	NGS big panel	Lung cancer	Lung adenocarcinoma	Low	IIIA	No metastasis	NA	Yes	KRAS p.Gly12Val	0.0492											Tissue
44042		61	NGS大Panel	肺非鳞癌	肺腺癌	低分化	IIIA	无转移	NA	有	KRAS p.Gly12Val	0.0152	DNMT3A p.Tyr536Ter	0.0083									Plasma
161	Female	61	NGS big panel	Lung cancer	Lung adenocarcinoma	Middle	IIIB	No metastasis	NA	No	TP53 p.Val173Leu	0.0121											Tissue
44085		61	NGS大Panel	肺非鳞癌	肺腺癌	中分化	IIIB	无转移	NA	无	TP53 p.Val173Leu	0.0255											Plasma
162	Male	71	NGS big panel	Lung cancer	Lung adenocarcinoma	Middle	IIIA	No metastasis	NA	Yes	EGFR p.Leu858Arg	0.1267	CDK4 CNV amplification	8									Tissue
44132		71	NGS大Panel	肺非鳞癌	肺腺癌	中分化	IIIA	无转移	NA	有	-												Plasma
163	Male	77	NGS big panel	Lung cancer	Lung cancer	Low	IV	Lymph node metastasis	CA199, CA125, CA153 and keratin fragment 19 increased	Yes	-												Tissue
44036		77	NGS大Panel	肺非鳞癌	肺癌	低分化	IV	淋巴转移	CA199升高，CA125升高，CA153升高，细胞角蛋白19片段升高	有	DDR2 p.Gly774Val	0.0031											Plasma
164	Female	66	NGS big panel	Lung cancer	Lung cancer	Low	IV	Lymph node metastasis	CEA normal	No	EGFR p.Glu746_Ala750del	0.7536	EGFR CNV amplification	9									Tissue
44194		66	NGS大Panel	肺非鳞癌	肺癌	低分化	IV	淋巴转移	CEA正常	无	EGFR p.Glu746_Ala750del	0.3606			PIK3CA p.Glu545Lys	0.008							Plasma
165	Female	63	NGS big panel	Lung cancer	Lung cancer	Low	IV	No metastasis	CEA normal	No	EGFR p.Leu858Arg	0.1809	TP53 p.Glu286Lys	0.2835									Tissue
44134		63	NGS大Panel	肺非鳞癌	肺癌	低分化	IV	未转移	CEA正常	无	EGFR p.Leu858Arg	0.0032											Plasma
166	Male	69	NGS big panel	Lung cancer	Lung cancer	Low	IV	No metastasis	NA	Yes	TP53 p.Arg196Ter	0.0413											Tissue
44131		69	NGS大Panel	肺非鳞癌	肺癌	低分化	IV	未转移	NA	有	-												Plasma
167	Female	80	NGS big panel	Lung cancer	Lung adenocarcinoma	Middle	IIIA	No metastasis	NA	No	EGFR p.Glu746_Ala750del	0.2884											Tissue
44092		80	NGS大Panel	肺非鳞癌	肺腺癌	中分化	IIIA	未转移	NA	无	EGFR p.Glu746_Ala750del	0.0325											Plasma
168	Male	52	NGS big panel	Lung cancer	Lung adenocarcinoma	Middle	IIIA	No metastasis	NA	Yes	EGFR p.Leu858Arg	0.9098	EGFR CNV amplification	23	CDK4 CNV amplification	8	CCND1 CNV amplification	7					Tissue
44145		52	NGS大Panel	肺非鳞癌	肺腺癌	中分化	IIIA	未转移	NA	有	EGFR p.Leu858Arg	0.8112	EGFR CNV amplification	9		5							Plasma
169	Male	55	NGS big panel	Lung cancer	Lung adenocarcinoma	Low	IIIA	No metastasis	NA	Yes	TP53 p.Arg156fs	0.4183	CTNNB1 p.Ser37Phe	0.1896	PIK3CA CNV amplification	5	FGFR1 CNV amplification	6	CCND1 CNV amplification	15			Tissue
44196		55	NGS大Panel	肺非鳞癌	肺腺癌	低分化	IIIA	无转移	NA	有	TP53 p.Pro72fs	0.0029											Plasma
170	Male	54	NGS big panel	Lung cancer	Left lung cancer	Low	IV	Multiple lymph node metastasis	CEA increased	Yes	EGFR p.Ser768_Asp770dup	0.7536	EGFR CNV amplification	14	RB1 p.Arg467Ter	0.3605	TP53 p.Tyr163Cys	0.3598					Tissue
44057		54	NGS大Panel	肺非鳞癌	左（侧）肺恶性肿瘤（IV期）	低分化	IV	多发淋巴结转移	CEA升高	有	EGFR p.Ser768_Asp770dup	0.3087			RB1 p.Arg467Ter	0.0426	TP53 p.Tyr163Cys	0.03					Plasma
171	Male	71	NGS big panel	Lung cancer	Lung adenocarcinoma	Low	IV	Multiple lymph node metastasis	CEA, CA125 and CA15-3 increased	Yes	TP53 p.Cys176fs	0.4088	EGFR CNV	20	MET CNV	10							Tissue
44081		71	NGS大Panel	肺非鳞癌	肺腺癌	低分化	IV	多发淋巴结转移	CEA升高，CA125升高，CA15-3升高	有	TP53 p.Cys176fs	0.1796											Plasma
172	Female	35	NGS big panel	Lung cancer	Lung cancer	Low	IV	Multiple lymph node metastasis	CEA increased	No	-												Tissue
44123		35	NGS大Panel	肺非鳞癌	腺样囊性癌肺转移	低分化	IV	多发淋巴结转移	CEA升高	无	-												Plasma
173	Male	62	NGS big panel	Lung cancer	Lung adenocarcinoma	Low	IV	Multiple lymph node metastasis	CEA increased	No	MET CNV amplification	12	CCNE1 CNV amplification	6	POLE p.Ala2030fs	0.118	TP53 p.Arg273His	0.3755					Tissue
44173		62	NGS大Panel	肺非鳞癌	肺腺癌	低分化	IV	多发淋巴结转移	CEA升高	无	MET CNV amplification	6			POLE p.Ala2030fs	0.052	TP53 p.Arg273His	0.1346					Plasma
174	Male	77	NGS big panel	Lung cancer	Lung cancer	Low	IV	Lymph node metastasis	CEA increased	Yes	BRAF p.Val600Glu	0.2525											Tissue
44231		77	NGS大Panel	肺非鳞癌	肺癌。患者有尿毒症	低分化	IV	淋巴结转移	CEA升高	无	TP53 p.Arg273His	0.0139	TP53 p.Arg175His	0.0036									Plasma
175	Male	49	NGS big panel	Lung cancer	Low lung cancer	Low	IIIB	Lymph node metastasis	CEA increased	Yes	-		TP53 p.Gly266Arg	0.1845									Tissue
44175		49	NGS大Panel	肺非鳞癌	低分化肺癌	低分化	IIIB	淋巴结转移	CEA升高	有	EGFR p.Glu746_Ala750del	0.0025	TP53 p.Gly267Arg	0.0494									Plasma
176	Female	59	NGS big panel	Lung cancer	Lung adenocarcinoma	Low	IV	Multiple lymph node metastasis	CEA increased	No	-												Tissue
44210		59	NGS大Panel	肺非鳞癌	肺腺癌	低分化	IV	多发淋巴结转移	CEA升高	无	-												Plasma
177	Female	50	NGS middle panel	Lung cancer	Lung cancer	Middle	IIIA	No metastasis	NA	No	EGFR p.Leu858Arg	0.1637											Tissue
44210		50	NGS中Panel	肺非鳞癌	肺癌	中分化	IIIA	未转移	NA	无	EGFR p.Leu858Arg	0.0325											Plasma
178	Male	54	NGS middle panel	Lung cancer	Lung cancer	Low	IIIB	Multiple metastasis	NA	Yes	EGFR p.Leu858Arg	0.219											Tissue
44215		54	NGS中Panel	肺非鳞癌	肺癌	低分化	IIIB	多发转移	NA	有	EGFR p.Leu858Arg	0.0525											Plasma
179	Female	54	NGS big panel	Lung cancer	Lung adenocarcinoma	Low	IV	Multiple lymph node metastasis	CEA increased	No	CTNNB1 p.Thr41Ala	0.1361	EGFR p.Glu746_Ala750del	0.1013									Tissue
44196		54	NGS大Panel	肺非鳞癌	肺腺癌	低分化	IV	多发淋巴结转移	CEA升高	无	-												Plasma
180	Male	53	NGS big panel	Lung cancer	Lung adenocarcinoma	Low	IV	Multiple lymph node metastasis	CEA increased	Yes	EGFR p.Leu858Arg	0.6361	EGFR CNV amplification	9									Tissue
44211		53	NGS大Panel	肺非鳞癌	肺腺癌	低分化	IV	多发淋巴结转移	CEA升高	有	EGFR p.Leu858Arg	0.2758	EGFR CNV amplification	5									Plasma
181	Male	53	NGS big panel	Lung cancer	Lung adenocarcinoma	Low	IIIB	Multiple metastasis	NA	Yes	EGFR p.Leu858Arg	0.2547	TP53 p.His179Asn	0.0129									Tissue
44203		53	NGS大Panel	肺非鳞癌	肺腺癌	低分化	IIIB	多发转移	NA	有	EGFR p.Leu858Arg	0.0038	KRAS p.Gly12Ala	0.005									Plasma
182	Female	44	NGS big panel	Lung cancer	Lung cancer	Middle	IIIB	Lymph node metastasis	NA	No	EGFR p.Glu746_Ala750del	0.3849	TP53 p.Gln317Ter	0.3913									Tissue
44278		44	NGS大Panel	肺非鳞癌	肺癌	中分化	IIIB	淋巴转移	NA	无	EGFR p.Glu746_Ala750del	0.0433	TP53 p.Gln317Ter	0.0211									Plasma
183	Male	53	NGS big panel	Lung cancer	Lung adenocarcinoma （Lymph node metastasis）	Low	IIIB	Lymph node metastasis	CEA increased	Yes	CDK4 CNV amplification	0.04											Tissue
44234		53	NGS大Panel	肺非鳞癌	肺腺癌（淋巴结转移）	低分化	IIIB	淋巴结转移	CEA升高	有	-												Plasma
184	Male	65	NGS big panel	Lung cancer	Low Lung adenocarcinoma	Middle	IIIA	No metastasis	NA	Yes	KRAS p.Gly12Cys	0.7583	TP53 p.Arg273His	0.5805	CDK4 CNV amplification	5							Tissue
44229		65	NGS大Panel	肺非鳞癌	低分化肺腺癌	中分化	IIIA	未转移	NA	无	KRAS p.Gly12Cys	0.2359	TP53 p.Arg273His	0.1336									Plasma
185	Female	76	NGS big panel	Lung cancer	Lung adenocarcinoma	Middle	IIIA	No metastasis	NA	No	EGFR p.Leu858Arg	0.2568	EGFR CNV amplification	5									Tissue
44232		76	NGS大Panel	肺非鳞癌	肺腺癌	中分化	IIIA	未转移	NA	有	EGFR p.Leu858Arg	0.0059											Plasma
186	Female	66	NGS big panel	Lung cancer	Lung adenocarcinoma	Middle	IIIA	No metastasis	NA	No	KRAS p.Gly12Cys	0.48	TP53 p.His179Asn	0.3435									Tissue
44203		66	NGS大Panel	肺非鳞癌	肺腺癌	中分化	IIIA	未转移	NA	无	KRAS p.Gly12Cys	0.0279	TP53 p.His179Asn	0.0246									Plasma
187	Female	67	NGS big panel	Lung cancer	Lung adenocarcinoma	Low	IIIA	Multiple lymph node metastasis	CEA increased	No	EGFR p.Leu858Arg	0.2841											Tissue
44247		67	NGS大Panel	肺非鳞癌	肺腺癌	低分化	IIIA	多发淋巴结转移	CEA升高	无	EGFR p.Leu858Arg	0.3925											Plasma
188	Male	67	NGS big panel	Lung cancer	Lung adenocarcinoma	Low	IV	Multiple lymph node metastasis	CEA increased	Yes	EGFR p.Leu858Arg	0.0721	TP53 p.Arg280Gly	0.0887									Tissue
44237		67	NGS大Panel	肺非鳞癌	肺腺癌	低分化	IV	多发淋巴结转移	CEA升高	有	EGFR p.Leu858Arg	0.0156	TP53 p.Arg280Gly	0.0166									Plasma
189	Male	55	NGS big panel	Lung cancer	Lung adenocarcinoma	Low	IV	Multiple lymph node metastasis	CEA increased	Yes	ERBB2 p.Tyr772_Ala775dup	0.4382											Tissue
44235		55	NGS大Panel	肺非鳞癌	肺腺癌	低分化	IV	多发淋巴结转移	CEA升高	有	ERBB2 p.Tyr772_Ala775dup	0.0256	ALK p.Leu1196Met	0.0055									Plasma
190	Female	63	NGS big panel	Lung cancer	Lung adenocarcinoma	Low	IV	Multiple lymph node metastasis	CEA increased	No	CDK4 CNV amplification	35	KRAS p.Gln22Lys	0.0034	AKT1 p.Gln79Lys	0.0026	ERBB2 p.Ser310Tyr	0.0028	BRCA1 p.Thr1691Lys	0.0035	BRCA1 p.Ser988Ter	0.004	Tissue
44235		63	NGS大Panel	肺非鳞癌	肺腺癌	低分化	IV	多发淋巴结转移	CEA升高	无	CDK4 CNV amplification	8											Plasma
191	Male	58	NGS big panel	Lung cancer	Invasive lung adenocarcinoma	Low	IV	Multiple lymph node metastasis	CEA increased	Yes	KRAS p.Gly12Cys	0.6631	TP53 p.Met237Ile	0.6775									Tissue
44222		58	NGS大Panel	肺非鳞癌	肺腺癌	低分化	IV	多发淋巴结转移	CEA升高	有	KRAS p.Gly12Cys	0.0691	TP53 p.Met237Ile	0.0297									Plasma
192	Male	68	NGS big panel	Lung cancer	Lung cancer	Low	IV	Multiple lymph node metastasis	CEA increased	Yes	EGFR p.Leu858Arg	0.2527	MET c.3028+1G>T	0.0517									Tissue
44223		68	NGS大Panel	肺非鳞癌	肺癌	低分化	IV	多发淋巴结转移	CEA升高	有	EGFR p.Leu858Arg	0.0531	MET c.3028+1G>T	0.0866									Plasma
193	Male	58	NGS big panel	Lung cancer	Lung adenocarcinoma	Low	IIIB	Multiple metastasis	NA	Yes	EGFR p.Leu858Arg	0.2371											Tissue
44231		58	NGS大Panel	肺非鳞癌	肺腺癌	低分化	IIIB	多发转移	NA	有	EGFR p.Leu858Arg	0.0023											Plasma
194	Male	71	NGS big panel	Lung cancer	Invasive lung adenocarcinoma	Low	IA	No metastasis	CEA normal	Yes	EGFR p.Leu858Arg	0.0652											Tissue
44220		71	NGS大Panel	肺非鳞癌	浸润性腺癌	低分化	IA	无转移	CEA正常	无	-												Plasma
195	Male	54	NGS big panel	Lung cancer	Lung adenocarcinoma	Low	IIIB	No metastasis	NA	Yes	TP53 p.Ala159Pro	0.1815	FGFR1 CNV amplification	5	CCND1 CNV amplification	6							Tissue
44217		54	NGS大Panel	肺非鳞癌	肺腺癌	低分化	IIIB	无转移	NA	有	-												Plasma
196	Male	77	NGS big panel	Lung cancer	Lung adenocarcinoma	Low	IV	Multiple lymph node metastasis	CEA increased	Yes	KRAS p.Gly12Cys	0.2161	CTNNB1 p.Ser37Phe	0.072									Tissue
44215		77	NGS大Panel	肺非鳞癌	肺腺癌	低分化	IV	多发淋巴结转移	CEA升高	有	-												Plasma
197	Male	65	NGS big panel	Lung cancer	Lung adenocarcinoma	Low	IV	Multiple lymph node metastasis	CEA increased	Yes	EGFR p.Leu858Arg	0.0385	FGFR3 CNV amplification	4	CCND1 CNV amplification	4							Tissue
44215		65	NGS大Panel	肺非鳞癌	肺腺癌	低分化	IV	多发淋巴结转移	CEA升高	有	EGFR p.Leu858Arg	0.112											Plasma
198	Male	64	NGS big panel	Lung cancer	Lung adenocarcinoma Lymph node metastasis	Low	IIIB	Lymph node metastasis	CEA increased	Yes	ALK EML4(6)-ALK(20)	0.0389											Tissue
44218		64	NGS大Panel	肺非鳞癌	肺腺癌淋巴结转移	低分化	IIIB	淋巴结转移	CEA升高	有	ALK EML4(6)-ALK(20)	0.0089											Plasma
199	Male	30	NGS big panel	Lung cancer	Lung cancer	Low	IV	Multiple lymph node metastasis	CEA increased	Yes	KRAS p.Gly12Val	0.3464	TP53 p.Arg175His	0.2246									Tissue
44265		30	NGS大Panel	肺非鳞癌	肺癌	低分化	IV	多发淋巴结转移	CEA升高	有	KRAS p.Gly12Val	0.1121	TP53 p.Arg175His	0.0931	FBXW7 p.Ser426Ter	0.003							Plasma
200	Male	68	NGS big panel	Lung cancer	Lung adenocarcinoma	Low	IV	No metastasis	NA	Yes	KRAS p.Gly12Val	0.4027	TP53 p.Arg273Leu	0.1297									Tissue
44273		68	NGS大Panel	肺非鳞癌	肺腺癌	低分化	IV	未转移	NA	有	KRAS p.Gly12Val	0.0256	TP53 p.Arg273Leu	0.0111									Plasma
201	Male	58	NGS big panel	Lung cancer	Lung adenocarcinoma	Middle	IIIA	No metastasis	NA	Yes	EGFR p.Leu858Arg	0.7952	EGFR CNV amplification	13									Tissue
44252		58	NGS大Panel	肺非鳞癌	肺腺癌	中分化	IIIA	未转移	NA	有	EGFR p.Leu858Arg	0.0042											Plasma
202	Male	64	NGS big panel	Lung cancer	Lung adenocarcinoma	Middle	IIIA	No metastasis	NA	Yes	EGFR p.Glu746_Ala750del	0.2482											Tissue
44235		64	NGS大Panel	肺非鳞癌	肺腺癌	中分化	IIIA	未转移	NA	有	EGFR p.Glu746_Ala750del	0.0719											Plasma
203	Female	48	NGS big panel	Lung cancer	Non-small cell lung cancer	Low	IV	Multiple lymph node metastasis	CEA increased	No	-												Tissue
44251		48	NGS大Panel	肺非鳞癌	非小细胞肺癌，脑脊液抽提ctdna，经治病人，使用阿来替尼14个月.在2018年用过罗氏的阿替珠PDL1，打到2018年5月后不再打，共打了六支。靶向药就仅仅是用阿来替尼没有其它药物。在2020年九月份开始每月有注射NKT细胞治疗。	低分化	IV	多发淋巴结转移	CEA升高	无	-												Plasma
204	Male	77	NGS big panel	Lung cancer	Lung adenocarcinoma	Middle	IIIA	No metastasis	NA	Yes	-												Tissue
44272		77	NGS大Panel	肺非鳞癌	肺腺癌	中分化	IIIA	未转移	NA	有	-												Plasma
205	Male	76	NGS big panel	Lung cancer	Lung adenocarcinoma	Middle	IIIB	No metastasis	NA	Yes	TP53 p.Arg273Cys	0.7032											Tissue
44280		76	NGS大Panel	肺非鳞癌	肺腺癌	中分化	IIIB	未转移	NA	有	TP53 p.Arg273Cys	0.2965											Plasma
206	Female	59	NGS big panel	Lung cancer	Lung adenocarcinoma	Low	IV	No metastasis	CEA normal	No	EGFR p.Leu858Arg	0.8948	TP53 p.Pro301fs	0.275	EGFR CNV amplification	33	MET CNV amplification	5					Tissue
44284		59	NGS大Panel	肺非鳞癌	肺腺癌（疑似）	低分化	IV	未转移	CEA正常	无	EGFR p.Leu858Arg	0.0924											Plasma
207	Male	56	NGS big panel	Lung cancer	Lung cancer	Middle	IIIB	Lymph node metastasis	NA	Yes	KRAS p.Gly12Asp	0.1461											Tissue
44266		56	NGS大Panel	肺非鳞癌	肺癌	中分化	IIIB	淋巴转移	NA	有	KRAS p.Gly12Asp	0.2372											Plasma
208	Male	57	NGS big panel	Lung cancer	Invasive lung adenocarcinoma	Low	IV	Metastasis	CEA increased	Yes	-												Tissue
44249		57	NGS大Panel	肺非鳞癌	浸润性腺癌	低分化	IV	转移	CEA升高	有	BRAF p.Val600Glu	0.0358											Plasma
209	Female	50	NGS big panel	Lung cancer	Lung adenocarcinoma	Middle	IIIB	No metastasis	NA	No	-												Tissue
44273		50	NGS大Panel	肺非鳞癌	肺腺癌	中分化	IIIB	未转移	NA	无	-												Plasma
210	Female	72	NGS big panel	Lung cancer	Lung adenocarcinoma	Low	IV	Brain metastasis	CEA increased	No	EGFR p.Leu858Arg	0.3845	TP53 p.Cys176Phe	0.2401									Tissue
44271		72	NGS大Panel	肺非鳞癌	肺腺癌	低分化	IV	脑转移	CEA升高	无	EGFR p.Leu858Arg	0.0026	ALK p.Leu1196Met	0.0023									Plasma
211	Female	62	NGS big panel	Lung cancer	Lung adenocarcinoma	Middle	IV	Lymph node metastasis	CEA increased	No	EGFR p.Glu746_Ala750del	0.4237	EGFR CNV amplification	5	TP53 p.Arg158His	0.1732							Tissue
44285		62	NGS大Panel	肺非鳞癌	肺腺癌	中分化	IV	淋巴转移	CEA升高	无	EGFR p.Glu746_Ala750del	0.0702	AKT1 p.Gln79Lys	0.0027	TP53 p.Arg158His	0.0166			TP53 p.Arg273Ser	0.0038	TP53p.Arg249Ser	0.0058	Plasma
212	Male	58	NGS big panel	Lung cancer	Lung adenocarcinoma	Middle	IV	Lymph node metastasis	CEA increased	No	EGFR p.Glu746_Ala750del	0.3902	EGFR CNV amplification	5									Tissue
44270		58	NGS大Panel	肺非鳞癌	肺腺癌	中分化	IV	淋巴转移	CEA升高	无	EGFR p.Glu746_Ala750del	0.0393											Plasma
213	Female	64	NGS big panel	Lung cancer	Invasive lung adenocarcinoma	Low	IV	Lymph node metastasis	CEA increased	No	EGFR p.Glu746_Ala750del	0.9379	EGFR CNV amplification	19	CCND1 CNV amplification	10							Tissue
44287		64	NGS大Panel	肺非鳞癌	腺样浸润性肺癌	低分化	IV	淋巴转移	CEA升高	无	EGFR p.Glu746_Ala750del	0.906	EGFR CNV amplification	15	CCND1 CNV amplification	5							Plasma
214	Male	55	NGS big panel	Lung cancer	Lung cancer	Low	IV	Lymph node metastasis	CEA increased	Yes	EGFR p.Leu747_Ala750delinsPro	0.0084											Tissue
44268		55	NGS大Panel	肺非鳞癌	肺癌	低分化	IV	淋巴转移	CEA升高	有	EGFR p.Leu747_Ala750delinsPro	0.065											Plasma
215	Male	59	NGS big panel	Lung cancer	Lung cancer	Low	IV	Brain metastasis	CEA increased	Yes	-												Tissue
44273		59	NGS大Panel	肺非鳞癌	肺癌	低分化	IV	脑转移	CEA升高	有	-												Plasma
216	Male	71	NGS big panel	Lung cancer	Lung adenocarcinoma	Low	IV	Lymph node metastasis	CEA increased	Yes	EGFR p.Ala767_Val769dup	0.3933	MET c.2942-13_2974del	0.3679	TP53 p.Arg273His	0.1426							Tissue
44264		71	NGS大Panel	肺非鳞癌	肺腺癌	低分化	IV	淋巴转移	CEA升高	有	EGFR p.Ala767_Val769dup	0.0202			TP53 p.Arg273His	0.0053							Plasma
217	Female	51	NGS big panel	Lung cancer	Lung adenocarcinoma	Low	IIIB	No metastasis	CEA normal	No	TP53 p.Ile195Thr	0.0839	RET KIF5B(15)-RET(12)	0.0172									Tissue
44266		51	NGS大Panel	肺非鳞癌	肺腺癌	低分化	IIIB	未转移	CEA正常	无	-												Plasma
218	Female	64	NGS big panel	Lung cancer	Lung adenocarcinoma	Middle	IIIA	No metastasis	NA	No	EGFR p.Leu858Arg	0.1583											Tissue
44259		64	NGS大Panel	肺非鳞癌	肺腺癌	中分化	IIIA	未转移	NA	无	EGFR p.Leu858Arg	0.0285											Plasma
219	Female	48	NGS big panel	Lung cancer	Lung adenocarcinoma	Middle	IIIB	No metastasis	NA	No	EGFR p.Leu858Arg	0.0886											Tissue
44252		48	NGS大Panel	肺非鳞癌	肺腺癌	中分化	IIIB	未转移	NA	无	-												Plasma
220	Male	56	NGS big panel	Lung cancer	Non-small cell lung cancer	Low	IV	No metastasis	NA	Yes	EGFR p.Thr751_Ile759delinsAla	0.2548	PIK3CA p.Arg88Gln	0.0226									Tissue
44287		56	NGS大Panel	肺非鳞癌	非小细胞肺癌	低分化	IV	无转移	NA	有	EGFR p.Thr751_Ile759delinsAla	0.0459											Plasma
221	Female	65	NGS big panel	Lung cancer	Lung adenocarcinoma	Low	IIIB	No metastasis	NA	No	KRAS p.Gly12Ala	0.1737											Tissue
44271		65	NGS大Panel	肺非鳞癌	肺腺癌	低分化	IIIB	未转移	NA	无	TP53 p.His178Pro	0.0059											Plasma
222	Male	63	NGS big panel	Lung cancer	Lung adenocarcinoma	Low	IV	Lymph node metastasis	CEA increased	Yes	-												Tissue
44287		63	NGS大Panel	肺非鳞癌	肺腺癌	低分化	IV	淋巴转移	CEA升高	有	-												Plasma
223	Female	65	NGS big panel	Lung cancer	Lung adenocarcinoma	Middle	IIIB	No metastasis	NA	No	ERBB2 p.Val777Leu	0.0824											Tissue
44279		65	NGS大Panel	肺非鳞癌	肺腺癌	中分化	IIIB	未转移	NA	无	-												Plasma
224	Male	NA	NGS big panel	Lung cancer	Lung adenocarcinoma	Low	IV	Multiple metastasis	CEA and AFP increased	Yes	-												Tissue
44284		0	NGS大Panel	肺非鳞癌	肺腺癌	低分化	IV	多发转移	CEA升高，AFP升高	有	-												Plasma
225	Male	67	NGS middle panel	Lung cancer	Lung cancer	Low	IV	Multiple metastasis	CEA and SCC normal	Yes	-												Tissue
44277		67	NGS中Panel	肺非鳞癌	肺癌	低分化	IV	多发转移	CEA正常，SCC正常	有	-												Plasma
226	Male	71	NGS middle panel	Lung cancer	Lung cancer	Low	IV	Multiple metastasis	CEA, AFP, SCC and CA199 normal	Yes	-												Tissue
44288		71	NGS中Panel	肺非鳞癌	肺癌	低分化	IV	多发转移	CEA正常，AFP正常，SCC正常，CA199正常	有	-												Plasma
227	Male	49	NGS middle panel	Lung cancer	Lung adenocarcinoma	Low	IIIA	No metastasis	NA	Yes	EGFR p.Glu746_Thr751delinsIlePro	0.1552											Tissue
44221		49	NGS中Panel	肺非鳞癌	肺腺癌	低分化	IIIA	未转移	NA	有	EGFR p.Glu746_Thr751delinsIlePro	0.0525											Plasma
228	Male	59	NGS middle panel	Lung cancer	Lung adenocarcinoma	Low	IIIA	No metastasis	NA	Yes	-												Tissue
44230		59	NGS中Panel	肺非鳞癌	肺腺癌	低分化	IIIA	无转移	NA	有	ERBB2 p.Tyr772_Ala775dup	0.1169	TP53 p.Met246Ile	0.0598	PIK3CA p.Glu545Lys	0.0663							Plasma
229	Female	50	NGS middle panel	Lung cancer	Lung cancer	Low	IIIA	No metastasis	NA	No	-												Tissue
44259		50	NGS中Panel	肺非鳞癌	肺癌	低分化	IIIA	无转移	NA	无	KRAS p.Gln61His	0.016	EGFR p.Leu747_Thr751del	0.1316	EGFR p.Thr790Met	0.0123	NTRK1 CNV amplification	7					Plasma
230	Female	66	NGS middle panel	Lung cancer	Lung adenocarcinoma	Low	IV	No metastasis	NA	Yes	EGFR p.Leu858Arg	0.144	MET CNV amplification	13	TP53 p.Val173Ter	0.1921							Tissue
44215		66	NGS中Panel	肺非鳞癌	肺腺癌	低分化	IV	无转移	NA	无	EGFR p.Leu858Arg	0.0311	EGFR p.Thr790Met	0.003	TP53 p.Val173Ter	0.0253							Plasma
231	Female	67	NGS middle panel	Lung cancer	Lung adenocarcinoma	Low	IIIA	No metastasis	NA	No	EGFR p.Leu858Arg	0.5658	CHEK2 p.Lys373Glu	0.0205	CCND1 CNV amplification	4							Tissue
44236		67	NGS中Panel	肺非鳞癌	肺腺癌	低分化	IIIA	未转移	NA	无	EGFR p.Leu858Arg	0.0025											Plasma
232	Female	54	NGS middle panel	Lung cancer	Non-small cell lung cancer	Middle	IIIB	Lymph node metastasis	NA	No	EGFR p.Glu746_Ala750del	0.0537	BRCA1 c.5332+1G>A	0.4674									Tissue
44247		54	NGS中Panel	肺非鳞癌	非小细胞肺癌	中分化	IIIB	淋巴转移	NA	无	EGFR p.Glu746_Ala750del	0.0153	BRCA1 c.5332+1G>A	0.5099	TP53 p.Ala161Thr	0.0026							Plasma
233	Male	75	NGS middle panel	Lung cancer	Lung adenocarcinoma	Low	IIIB	Lymph node metastasis	CEA increased	Yes	FGFR1 CNV amplification	4											Tissue
44275		75	NGS中Panel	肺非鳞癌	肺腺癌	低分化	IIIB	淋巴结转移	CEA升高	有	-												Plasma
234	Male	56	NGS middle panel	Lung cancer	Lung adenocarcinoma	Low	IIIA	Lymph node metastasis	CEA increased	Yes	EGFR p.Leu747_Thr751del	0.2184											Tissue
44190		56	NGS中Panel	肺非鳞癌	肺腺癌	低分化	IIIA	淋巴转移	CEA升高	有	EGFR p.Leu747_Thr751del	0.0325											Plasma
235	Female	49	NGS middle panel	Lung cancer	Small cell lung cancer	Low	IV	Multiple metastasis	CEA normal	Yes	PIK3CA p.Glu545Lys	0.0043	PIK3CA p.Glu726Lys	0.0021	EGFR p.Glu746_Ala750del	0.3285							Tissue
44183		49	NGS中Panel	肺非鳞癌	非小细胞肺癌	低分化	IV	多发转移	CEA正常	有	-												Plasma
236	Male	74	NGS middle panel	Lung cancer	Lung cancer	Middle	IIIB	No metastasis	NA	Yes	-												Tissue
44195		74	NGS中Panel	肺非鳞癌	肺癌	中分化	IIIB	无转移	NA	有	-												Plasma
237	Male	72	NGS middle panel	Lung cancer	Lung adenocarcinoma	Middle	IIIB	Lymph node metastasis	NA	Yes	TP53 p.Arg175fs	0.478	APC p.Arg876Ter	0.2601	FGFR2 CNV amplification	8							Tissue
44188		72	NGS中Panel	肺非鳞癌	肺腺癌	中分化	IIIB	淋巴转移	NA	有	TP53 p.Arg175fs	0.0592	APC p.Arg876Ter	0.0275									Plasma
238	Male	61	NGS middle panel	Lung cancer	Lung cancer	Low	IV	Multiple metastasis	CEA normal	Yes	-												Tissue
44232		61	NGS中Panel	肺非鳞癌	肺癌（分型待定）	低分化	IV	多发转移	CEA正常	有	-												Plasma
239	Female	69	NGS middle panel	Lung cancer	Left lung adenocarcinoma	Low	IIIA	No metastasis	NA	No	TP53 p.Arg273His	0.0164	FGFR3 CNV amplification	4	CCND1 CNV amplification	7	RET KIF5B(15)-RET(12)	0.0202					Tissue
44208		69	NGS中Panel	肺非鳞癌	肺腺癌	低分化	IIIA	未转移	NA	无	-												Plasma
240	Male	67	NGS middle panel	Lung cancer	Lung adenocarcinoma	Middle	IIIA	Lymph node metastasis	NA	Yes	CCND1 CNV amplification	7	ERBB2 CNV amplification	7	TP53 p.His214Arg	0.1703							Tissue
44215		67	NGS中Panel	肺非鳞癌	肺腺癌	中分化	IIIA	淋巴结转移	NA	有	-												Plasma
241	Female	55	NGS middle panel	Lung cancer	Lung adenocarcinoma	Low	IV	Metastasis	CEA normal	Yes	EGFR p.Leu747_Thr751del	0.0533	TP53 p.Tyr107fs	0.0441									Tissue
44274		55	NGS中Panel	肺非鳞癌	肺腺癌	低分化	IV	转移	CEA正常	有	EGFR p.Leu747_Thr751del	0.01	TP53 p.Tyr107fs	0.0066									Plasma
242	Male	56	NGS middle panel	Lung cancer	Lung cancer	Low	IV	No metastasis	CEA normal	Yes	PIK3CA p.Arg108His	0.3676	EGFR p.Leu858Arg	0.2866									Tissue
44215		56	NGS中Panel	肺非鳞癌	肺癌	低分化	IV	未转移	CEA正常	有	PIK3CA p.Arg108His	0.2205	EGFR p.Leu858Arg	0.1408									Plasma
243	Male	74	NGS middle panel	Lung cancer	Lung adenocarcinoma	Low	IV	Lymph node metastasis	NA	Yes	KRAS p.Gly12Cys	0.4092	ERBB2 CNV amplification										Tissue
44272		74	NGS中Panel	肺非鳞癌	肺腺癌	低分化	IV	淋巴转移	NA	有	TP53 p.Cys135Phe	0.0032	KIT p.Ala502Ser	0.0024									Plasma
244	Male	44	NGS middle panel	Lung cancer	Lung adenocarcinoma	Low	IV	No metastasis	NA	Yes	TP53 p.Glu285Lys	0.3985											Tissue
44274		44	NGS中Panel	肺非鳞癌	肺腺癌	低分化	IV	未转移	NA	有	TP53 p.Glu285Lys	0.1725											Plasma
245	Female	62	NGS middle panel	Lung cancer	Lung cancer	Middle	IIIA	No metastasis	NA	No	KRAS p.Gly12Ala	0.0696	CDKN2A p.Trp110Ter	0.0566									Tissue
44281		62	NGS中Panel	肺非鳞癌	肺癌	中分化	IIIA	未转移	NA	无	-												Plasma
246	Male	72	NGS middle panel	Lung cancer	Lung adenocarcinoma	Low	IIIB	Lymph node metastasis	CEA increased	Yes	EGFR p.Glu746_Ser752delinsVal	0.1726											Tissue
44264		72	NGS中Panel	肺非鳞癌	肺腺癌	低分化	IIIB	淋巴结转移	CEA升高	有	EGFR p.Glu746_Ser752delinsVal	0.0521											Plasma
247	Female	66	NGS middle panel	Lung cancer	Lung adenocarcinoma	Low	IV	No metastasis	NA	No	-												Tissue
44237		66	NGS中Panel	肺非鳞癌	肺腺癌	低分化	IV	未转移	NA	有	-												Plasma
248	Male	66	NGS middle panel	Lung cancer	Lung cancer	Low	IIIA	Lymph node metastasis	CEA increased	Yes	EGFR p.Leu858Arg	0.6702											Tissue
44267		66	NGS中Panel	肺非鳞癌	肺癌	低分化	IIIA	淋巴转移	CEA升高	有	EGFR p.Leu858Arg	0.4735											Plasma
249	Male	78	NGS middle panel	Lung cancer	Lung cancer	Low	IV	Bilateral lung metastasis	CEA normal	Yes	KRAS p.Gly12Asp	0.4699											Tissue
44279		78	NGS中Panel	肺非鳞癌	肺癌	低分化	IV	双肺转移	CEA正常	有	KRAS p.Gly12Asp	0.1538											Plasma
250	Female	61	NGS middle panel	Lung cancer	Lung adenocarcinoma	Middle	IIIA	No metastasis	NA	No	-												Tissue
44279		61	NGS中Panel	肺非鳞癌	肺腺癌	中分化	IIIA	未转移	NA	无	ALK EML4(6)-ALK(20) fusion	0.0091											Plasma
251	Male	88	NGS middle panel	Lung cancer	Lung cancer	Low	IV	Lymph node metastasis	CEA normal	Yes	EGFR p.Leu858Arg	0.1695	KRAS p.Gly12Ser	0.013									Tissue
44280		88	NGS中Panel	肺非鳞癌	肺癌	低分化	IV	淋巴转移	CEA正常	有	EGFR p.Leu858Arg	0.0141	KRAS p.Gly12Ser	0.0375	TP53 p.Ser241Phe	0.0055							Plasma
252	Female	62	NGS big panel	Lung cancer	Invasive lung adenocarcinoma	Low	IV	Lymph node metastasis	CEA normal	Yes	TP53 p.Ser215Ile	0.4669	EGFR p.Leu747_Pro753delinsSer	0.3163									Tissue
44293		62	NGS大Panel	肺非鳞癌	浸润性肺腺癌	低分化	IV	淋巴转移	CEA正常	有	TP53 p.Arg249Ser	0.007											Plasma
253	Female	45	NGS big panel	Lung cancer	Lung adenocarcinoma	Middle	IIIA	No metastasis	NA	No	TP53 p.Tyr220Cys	0.1445	EGFR p.Glu746_Ala750del	0.2729									Tissue
44284		45	NGS大Panel	肺非鳞癌	肺腺癌	中分化	IIIA	未转移	NA	无	-												Plasma
254	Female	68	NGS big panel	Lung cancer	Invasive lung adenocarcinoma	Low	IV	Lymph node metastasis	NA	No	EGFR p.Glu746_Ala750del	0.447	EGFR CNV amplification	6	MET CNV amplification	4							Tissue
44293		68	NGS大Panel	肺非鳞癌	腺管状浸润性肺腺癌	低分化	IV	淋巴结转移	NA	无	EGFR p.Glu746_Ala750del	0.0674											Plasma
255	Female	60	NGS big panel	Lung cancer	Lung adenocarcinoma	Low	IIIA	No metastasis	CEA normal	No	EGFR p.Leu858Arg	0.3575	EGFR CNV amplification	6									Tissue
44294		60	NGS大Panel	肺非鳞癌	肺腺癌	低分化	IIIA	未转移	CEA正常	无	EGFR p.Leu858Arg	0.0585	FGFR3 CNV amplification	4									Plasma
256	Female	49	NGS big panel	Lung cancer	Lung adenocarcinoma	Low	IIIB	No metastasis	NA	No	-												Tissue
44295		49	NGS大Panel	肺非鳞癌	肺腺癌	低分化	IIIB	未转移	NA	无	-												Plasma
257	Female	57	NGS big panel	Lung cancer	Lung cancer	Middle	IIIB	No metastasis	NA	No	EGFR p.Leu858Arg	0.0671											Tissue
44295		57	NGS大Panel	肺非鳞癌	肺癌	中分化	IIIB	无转移	NA	无	EGFR p.Leu858Arg	0.0509											Plasma
258	Female	55	NGS big panel	Lung cancer	Lung adenocarcinoma	Middle	IIIB	No metastasis	CEA normal	No	-												Tissue
44295		55	NGS大Panel	肺非鳞癌	肺腺癌	中分化	IIIB	未转移	CEA正常	无	TP53 p.Arg273Cys	0.0432	PIK3CA p.Glu542Lys	0.0121	EGFR p.Glu746_Ala750del	0.0387							Plasma
259	Male	54	NGS middle panel	Lung cancer	Lung adenocarcinoma	Low	IV	Lymph node metastasis	NA	Yes	EGFR p.Glu709Lys	0.3089	EGFR p.Gly719Ala	0.3037									Tissue
44300		54	NGS中Panel	肺非鳞癌	肺腺癌	低分化	IV	淋巴结转移	NA	有	EGFR p.Glu709Lys	0.0589	EGFR p.Gly719Ala	0.0255									Plasma
260	Female	56	NGS big panel	Lung cancer	Lung cancer	Middle	IIIB	No metastasis	NA	No	TP53 p.Glu287fs	0.572	ERBB2 p.Tyr772_Ala775dup	0.7377	ERBB2 CNV amplification	6							Tissue
44301		56	NGS大Panel	肺非鳞癌	肺癌	中分化	IIIB	无转移	NA	无	TP53 p.Glu287fs	0.3404	FGFR3 CNV amplification	4									Plasma
261	Male	74	NGS middle panel	Lung cancer	Lung adenocarcinoma	Low	IV	Lymph node metastasis	CEA increased	Yes	EGFR p.Leu858Arg	0.0937											Tissue
44298		74	NGS中Panel	肺非鳞癌	肺腺癌	低分化	IV	淋巴结转移	CEA升高	有	-												Plasma
262	Female	58	NGS big panel	Lung cancer	Undetermined	Middle	IIIB	No metastasis	NA	No	-												Tissue
44300		58	NGS大Panel	肺非鳞癌	未确认	中分化	IIIB	无转移	NA	无	-												Plasma
263	Male	74	NGS big panel	Lung cancer	Lung adenocarcinoma	Low	IIIA	Lymph node metastasis	CEA increased	Yes	EGFR p.Glu746_Ala750del	0.4641	EGFR CNV amplification	5	CDK4 CNV amplification	4							Tissue
44301		74	NGS大Panel	肺非鳞癌	肺腺癌	低分化	IIIA	淋巴结转移	CEA升高	有	EGFR p.Glu746_Ala750del	0.0138											Plasma
264	Female	53	NGS big panel	Lung cancer	Lung adenocarcinoma	Low	IIIB	No metastasis	NA	No	EGFR p.Leu858Arg	0.107											Tissue
44302		53	NGS大Panel	肺非鳞癌	肺腺癌	低分化	IIIB	未转移	NA	无	EGFR p.Leu858Arg	0.0055											Plasma
265	Male	72	NGS big panel	Lung cancer	Lung adenocarcinoma	Low	IV	Metastasis	CEA and AFP increased	Yes	EGFR p.Leu858Arg	0.0792											Tissue
44302		72	NGS大Panel	肺非鳞癌	肺腺癌	低分化	IV	转移	CEA升高，AFP升高	有	EGFR p.Leu858Arg	0.0014											Plasma
266	Female	59	NGS big panel	Lung cancer	Lung cancer	Low	IIIB	No metastasis	NA	No	EGFR p.Leu858Arg	0.0465											Tissue
44302		59	NGS大Panel	肺非鳞癌	肺癌	低分化	IIIB	未转移	NA	无	EGFR p.Leu858Arg	0.0032											Plasma
267	Male	59	NGS big panel	Lung cancer	Non-small cell lung cancer	Middle	IA	No metastasis	NA	Yes	-												Tissue
44305		59	NGS大Panel	肺非鳞癌	非小细胞肺癌	中分化	IA	无转移	NA	有	-												Plasma
268	Female	56	NGS middle panel	Lung cancer	Lung cancer	Low	IIIB	No metastasis	NA	No	EGFR p.Leu747_Thr751del	0.1739											Tissue
44326		56	NGS中Panel	肺非鳞癌	肺癌	低分化	IIIB	未转移	NA	无	EGFR p.Leu747_Thr751del	0.089											Plasma
269	Male	43	NGS big panel	Lung cancer	Lung cancer	Low	IV	No metastasis	NA	Yes	-												Tissue
44333		43	NGS大Panel	肺非鳞癌	肺癌	低分化	IV	未转移	NA	有	KRAS p.Gly12Asp	0.271	CDKN2A p.Arg80Ter	0.2288									Plasma
270	Female	69	NGS big panel	Lung cancer	Lung adenocarcinoma	Low	IIIB	Lymph node metastasis	CEA normal	No	-												Tissue
44357		69	NGS大Panel	肺非鳞癌	肺腺癌	低分化	IIIB	淋巴结转移	CEA正常	无	EGFR p.Leu858Arg	0.1183											Plasma
271	Male	40	NGS big panel	Lung cancer	Lung cancer	Low	IV	Lymph node metastasis	CEA normal	Yes	-												Tissue
44376		40	NGS大Panel	肺非鳞癌	肺癌	低分化	IV	淋巴结转移	CEA正常	有	ALK EML4(13)-ALK(20) fusion	0.0004											Plasma
272	Male	68	NGS middle panel	Lung cancer	Non-small cell lung cancer	Low	IV	Lymph node metastasis	CEA normal	Yes	TP53 p.Tyr163Cys	0.3554	EGFR p.Glu746_Ala750del	0.2281									Tissue
44382		68	NGS中Panel	肺非鳞癌	非小细胞肺癌	低分化	IV	淋巴结转移	CEA正常	有	-												Plasma
273	Male	63	NGS big panel	Lung cancer	Lung adenocarcinoma	Low	IV	Lymph node metastasis	CEA normal	Yes	EGFR p.Gly719Cys	0.7627	EGFR p.Ser768Ile	0.7995	EGFR CNV amplification	15	MET CNV amplification	4	CCND1 CNV amplification	7			Tissue
44385		63	NGS大Panel	肺非鳞癌	肺腺癌	低分化	IV	淋巴结转移	CEA正常	有	EGFR p.Gly719Cys	0.1465	EGFR p.Ser768Ile	0.142									Plasma
274	Female	66	NGS big panel	Lung cancer	Lung adenocarcinoma	Low	IV	Lymph node metastasis	CEA normal	Yes	EGFR p.Glu746_Ala750del	0.7332	EGFR CNV amplification	9	CDK4 CNV amplification	11							Tissue
44386		66	NGS大Panel	肺非鳞癌	肺腺癌	低分化	IV	淋巴结转移	CEA正常	有	EGFR p.Glu746_Ala750del	0.355											Plasma
275	Male	60	NGS big panel	Lung cancer	Non-small cell lung cancer	Low	IV	Lymph node metastasis	NA	Yes	TP53 p.Tyr163Cys	0.7229	CCNE1 CNV amplification	4									Tissue
44391		60	NGS大Panel	肺非鳞癌	非小细胞肺癌	低分化	IV	淋巴结转移	NA	有	TP53 p.Tyr163Cys	0.3309											Plasma
276	Male	58	NGS big panel	Lung cancer	Lung adenocarcinoma	Low	IV	Lymph node metastasis	CEA normal	Yes	-		TP53 p.Val274Phe	0.0254									Tissue
44391		58	NGS大Panel	肺非鳞癌	肺腺癌	低分化	IV	淋巴结转移	CEA正常	有	EGFR CNV amplification	6	TP53 p.Val274Phe	0.0059									Plasma
277	Male	61	NGS big panel	Lung cancer	Lung cancer	Middle	IIIA	No metastasis	CEA normal	Yes	-												Tissue
44392		61	NGS大Panel	肺非鳞癌	肺癌	中分化	IIIA	未转移	CEA正常	有	-												Plasma
278	Male	78	NGS big panel	Lung cancer	Lung cancer	Low	IV	Lymph node metastasis	NA	Yes	PIK3CA p.Glu542Lys	0.3614	CCNE1 CNV amplification	5									Tissue
44405		78	NGS大Panel	肺非鳞癌	肺癌	低分化	IV	淋巴结转移	NA	有	PIK3CA p.Glu542Lys	0.0484											Plasma
279	Male	77	NGS middle panel	Lung cancer	Lung cancer	Middle	IIIB	No metastasis	NA	Yes	CTNNB1 p.Ser37Phe	0.0739	EGFR p.Glu709Lys	0.2426	EGFR p.Gly719Ser	0.2425							Tissue
44413		77	NGS中Panel	肺非鳞癌	肺癌	中分化	IIIB	无转移	NA	有	-												Plasma
280	Male	62	NGS big panel	Lung cancer	Lung cancer	Middle-Low	IIIA	Lymph node metastasis	CEA increased	Yes	TP53 p.His193Tyr	0.0789	EGFR p.Glu746_Thr751delinsAla	0.1083									Tissue
44417		62	NGS大Panel	肺非鳞癌	肺癌	中-低分化	IIIA	淋巴结转移	CEA升高	有	-												Plasma
281	Female	49	NGS big panel	Lung cancer	Lung adenocarcinoma	Middle	IIIA	Lymph node metastasis	CEA increased	No	ALK EML4(6)-ALK(20)	0.0767											Tissue
44419		49	NGS大Panel	肺非鳞癌	肺腺癌	中分化	IIIA	淋巴结转移	CEA升高	无	-												Plasma
282	Male	64	NGS big panel	Lung cancer	Lung cancer	Low	IV	Lymph node metastasis	CEA normal	Yes	TP53 p.Lys351Ter	0.4374	CCND1 CNV amplification	6	MET CNV amplification	5							Tissue
44425		64	NGS大Panel	肺非鳞癌	肺癌	低分化	IV	淋巴结转移	CEA正常	有	TP53 p.Lys351Ter	0.3882	CCND1 CNV amplification	4									Plasma
283	Female	59	NGS middle panel	Lung cancer	Lung adenocarcinoma	Low	IIIB	No metastasis	NA	No	EGFR p.Leu858Arg	0.3047	NTRK1 CNV amplification	14	CCND1 CNV amplification	5							Tissue
44427		59	NGS中Panel	肺非鳞癌	肺腺癌	低分化	IIIB	未转移	NA	无	EGFR p.Leu858Arg	0.0073											Plasma
284	Male	42	NGS big panel	Lung cancer	Lung cancer	Middle	IIIA	Lymph node metastasis	CEA increased	Yes	ERBB2 CNV amplification	4											Tissue
44424		42	NGS大Panel	肺非鳞癌	肺癌	中分化	IIIA	淋巴结转移	CEA升高	有	ERBB2 CNV amplification	4											Plasma
285	Male	55	NGS big panel	Lung cancer	Lung adenocarcinoma	Low	IIIA	No metastasis	NA	Yes	KRAS p.Gln61Leu	0.3436	EGFR p.Leu747_Ala750delinsPro	0.215	MET CNV amplification	4							Tissue
44428		55	NGS大Panel	肺非鳞癌	肺腺癌	低分化	IIIA	无转移	NA	有	-												Plasma
286	Female	57	NGS big panel	Lung cancer	Lung adenocarcinoma	Low	IV	Lymph node metastasis	CEA, SCC and CA199 normal	No	ERBB2 p.Gly776delinsValCys	0.4645	TP53 p.Asp281His	0.1533	TP53 p.Arg306Ter	0.0316							Tissue
44434		57	NGS大Panel	肺非鳞癌	肺腺癌	低分化	IV	淋巴结转移	CEA正常，SCC正常，CA200正常	无	ERBB2 p.Gly776delinsValCys	0.5972	TP53 p.Asp281His	0.2046									Plasma
287	Male	65	NGS big panel	Lung cancer	Lung cancer	Middle	IIIA	Lymph node metastasis	NA	Yes	TP53 p.Arg196Ter	0.3184	EGFR p.Leu858Arg	0.5239									Tissue
44435		65	NGS大Panel	肺非鳞癌	肺癌	中分化	IIIA	淋巴结转移	NA	有	-												Plasma
288	Female	68	NGS big panel	Lung cancer	Lung cancer	Low	IIIB	No metastasis	NA	No	EGFR p.Glu746_Ala750d el GoF	0.1456											Tissue
44447		68	NGS大Panel	肺非鳞癌	肺癌	低分化	IIIB	未转移	NA	无	-												Plasma
289	Female	47	NGS big panel	Lung cancer	Lung cancer	Low	IIIA	No metastasis	NA	No	EGFR p.Glu746_Ala750del	0.149	TP53 p.Leu289fs	0.1883									Tissue
44450		47	NGS大Panel	肺非鳞癌	肺癌	低分化	IIIA	未转移	NA	无	EGFR p.Glu746_Ala750del	0.0024											Plasma
290	Female	65	NGS middle panel	Lung cancer	Lung adenocarcinoma	Low	IV	Lymph node metastasis	NA	No	ERBB2 p.Tyr772_Ala775dup	0.0172											Tissue
44463		65	NGS中Panel	肺非鳞癌	肺腺癌	低分化	IV	淋巴结转移	NA	无	ERBB2 p.Tyr772_Ala775dup	0.6571	MET CNV amplification	4	KRAS CNV amplification	4							Plasma
291	Male	54	NGS big panel	Lung cancer	Small cell lung cancer	Low	IIB	No metastasis	NA	Yes	-												Tissue
44317		54	NGS大Panel	肺非鳞癌	非小细胞肺癌	低分化	IIB	无转移	NA	有	-												Plasma
292	Male	47	NGS middle panel	Lung cancer	Lung adenocarcinoma	Middle	IIIB	No metastasis	NA	Yes	-												Tissue
44321		47	NGS中Panel	肺非鳞癌	肺腺癌	中分化	IIIB	无转移	NA	有	ROS1 SDC4(4)-ROS1(32) fusion	fusion 1.50%											Plasma
293	Male	71	NGS big panel	Lung cancer	Lung adenocarcinoma	Low	IV	No metastasis	NA	Yes	CDKN2A p.Arg80Ter	0.071	ALK C2orf91(4)-ALK(20)	0.0507									Tissue
44326		71	NGS大Panel	肺非鳞癌	肺腺癌	低分化	IV	无转移	NA	有	-												Plasma
294	Male	78	NGS middle panel	Lung cancer	Lung cancer	Low	IIIA	No metastasis	CEA normal	Yes	PIK3CA CNV amplification	4	FGFR1 CNV amplification	6									Tissue
44337		78	NGS中Panel	肺非鳞癌	肺癌	低分化	IIIA	无转移	CEA正常	有	FBXW7 p.Arg465His	0.0035											Plasma
295	Male	75	NGS big panel	Lung cancer	Invasive lung adenocarcinoma	Low	IV	Multiple metastasis	CEA normal	Yes	ERBB2 CNV amplification	5	FGFR3 CNV amplification	4									Tissue
44382		75	NGS大Panel	肺非鳞癌	浸润性腺癌	低分化	IV	多发转移	CEA正常	有	ERBB2 CNV amplification	4	NTRK1 CNV amplification	5									Plasma
296	Female	66	NGS big panel	Lung cancer	Lung adenocarcinoma	Low	IIIB	No metastasis	NA	No	EGFR p.Leu861Gln	0.1898	NRAS p.Gln61Arg	0.013									Tissue
44383		66	NGS大Panel	肺非鳞癌	肺腺癌	低分化	IIIB	未转移	NA	无	EGFR p.Leu861Gln	0.015											Plasma
297	Female	59	NGS middle panel	Lung cancer	Lung cancer	Middle	IIIA	No metastasis	NA	No	TP53 p.Trp53Ter	0.0259	EGFR p.Leu858Arg	0.041									Tissue
44410		59	NGS中Panel	肺非鳞癌	肺癌	中分化	IIIA	无转移	NA	无	TP53 p.Trp53Ter	0.1628	EGFR p.Leu858Arg	0.0932									Plasma
298	Male	63	NGS middle panel	Lung cancer	Lung cancer	Middle	IIIA	No metastasis	NA	Yes	-												Tissue
44413		63	NGS中Panel	肺非鳞癌	肺癌	中分化	IIIA	无转移	NA	有	PIK3CA CNV amplification	4	NTRK1 CNV amplification	5									Plasma
299	Male	63	NGS middle panel	Lung cancer	Lung cancer	Low	IIIA	No metastasis	NA	Yes	TP53 p.Cys176Phe	0.2105	NTRK1 CNV amplification	5	EGFR CNV amplification	53							Tissue
44414		63	NGS中Panel	肺非鳞癌	肺癌	低分化	IIIA	无转移	NA	有	-												Plasma
300	Male	45	NGS big panel	Lung cancer	Lung adenocarcinoma	Middle	IIIA	Lymph node metastasis	NA	Yes	EGFR p.Leu858Arg	0.2296	ERBB2 CNV amplification	14									Tissue
44417		45	NGS大Panel	肺非鳞癌	肺腺癌	中分化	IIIA	淋巴结转移	NA	有	EGFR p.Leu858Arg	0.0265											Plasma
301	Male	56	NGS big panel	Lung cancer	Lung adenocarcinoma	Middle	IIIA	Lymph node metastasis	NA	Yes	EGFR p.Leu858Arg	0.2005											Tissue
44419		56	NGS大Panel	肺非鳞癌	肺腺癌	中分化	IIIA	淋巴结转移	NA	有	EGFR p.Leu858Arg	0.0065											Plasma
302	Female	52	NGS big panel	Lung cancer	Lung adenocarcinoma	Low	IV	Metastasis	CEA normal	No	BRCA2 p.Arg2494Ter	0.5428	EGFR p.Leu747_Ser752del	0.33									Tissue
132655		52	NGS大Panel	肺非鳞癌	肺腺癌	低分化	IV	转移	CEA正常	无	BRCA2 p.Arg2494Ter	0.4582											Plasma
303	Male	68	NGS middle panel	Lung cancer	Lung cancer	Low	IV	Multiple metastasis	CEA normal	Yes	NTRK1 CNV amplification	4											Tissue
44424		68	NGS中Panel	肺非鳞癌	肺癌	低分化	IV	多发转移	CEA正常	有	NTRK1 CNV amplification	4											Plasma
304	Female	82	NGS big panel	Lung cancer	Lung cancer	Low	IIIB	Lymph node metastasis	CEA increased	No	EGFR p.Leu858Arg	0.2294	CCNE1 CNV amplification	9									Tissue
44427		82	NGS大Panel	肺非鳞癌	肺癌	低分化	IIIB	淋巴转移	CEA升高	无	EGFR p.Leu858Arg	0.0489	CCNE1 CNV amplification	4									Plasma
305	Male	62	NGS middle panel	Lung cancer	Lung cancer	Low	IIIA	Lymph node metastasis	NA	Yes	EGFR p.Leu861Gln	0.3204											Tissue
44428		62	NGS中Panel	肺非鳞癌	肺癌	低分化	IIIA	淋巴转移	NA	有	EGFR p.Leu861Gln	0.028	PIK3CA p.Glu545Lys	0.0063									Plasma
306	Female	73	NGS middle panel	Lung cancer	Lung cancer	Low	IIIB	No metastasis	NA	No	NTRK1 CNV amplification	5											Tissue
44431		73	NGS中Panel	肺非鳞癌	肺癌	低分化	IIIB	无转移	NA	无	NTRK1 CNV amplification	5											Plasma
307	Female	57	NGS big panel	Lung cancer	Lung adenocarcinoma	Low	IIIA	No metastasis	CEA normal	No	-												Tissue
44435		57	NGS大Panel	肺非鳞癌	肺腺癌	低分化	IIIA	无转移	CEA正常	无	PIK3CA p.His1047Arg	0.1673	EGFR p.Ala767_Val769dup	0.1385									Plasma
308	Male	65	NGS big panel	Lung cancer	Lung cancer	Low	IV	Lymph node metastasis	CEA normal	Yes	-												Tissue
44436		65	NGS大Panel	肺非鳞癌	肺癌	低分化	IV	淋巴转移	CEA正常	有	APC p.Gln2218Ter	0.0116											Plasma
309	Male	65	NGS big panel	Lung cancer	Lung cancer	Low	IIIA	No metastasis	NA	Yes	-												Tissue
132692		65	NGS大Panel	肺非鳞癌	肺癌	低分化	IIIA	无转移	NA	有	EGFR p.Glu746_Ala750del	0.023	EGFR p.Thr790Met	0.0095									Plasma
310	Male	77	NGS big panel	Lung cancer	Lung adenocarcinoma	Low	IIIB	No metastasis	NA	Yes	EGFR p.Leu858Arg	0.6158	TP53 p.His179Asn	0.5421	EGFR p.Thr790Met	0.0929							Tissue
44445		77	NGS大Panel	肺非鳞癌	肺腺癌	低分化	IIIB	无转移	NA	有	EGFR p.Leu858Arg	0.009	EGFR p.Thr790Met	0.0021									Plasma
311	Male	66	NGS big panel	Lung cancer	Lung cancer	Low	IV	Lymph node metastasis	CEA normal	Yes	-												Tissue
44448		66	NGS大Panel	肺非鳞癌	肺癌	低分化	IV	淋巴转移	CEA正常	有	-												Plasma
312	Male	57	NGS middle panel	Lung cancer	Lung cancer	Low	IIIA	No metastasis	NA	Yes	-												Tissue
44459		57	NGS中Panel	肺非鳞癌	肺癌	低分化	IIIA	无转移	NA	有	PIK3CA CNV amplification	4											Plasma
313	Male	65	NGS middle panel	Lung cancer	Lung adenocarcinoma	Low	IIIB	No metastasis	NA	Yes	TP53 p.Ser241Phe	0.0701	CHEK2 p.Lys373Glu	0.0449	EGFR p.Glu746_Ala750del	0.1022							Tissue
44461		65	NGS中Panel	肺非鳞癌	肺腺癌	低分化	IIIB	无转移	NA	有	-												Plasma
314	Female	56	NGS middle panel	Lung cancer	Lung cancer	Low	IIIB	Lymph node metastasis	CEA increased	No	EGFR p.Glu746_Ala750del	0.2188	KRAS CNV amplification	4									Tissue
44466		56	NGS中Panel	肺非鳞癌	肺癌	低分化	IIIB	淋巴结转移	CEA升高	无	EGFR p.Glu746_Ala750del	0.0148											Plasma
315	Female	66	NGS big panel	Lung cancer	Lung adenocarcinoma	Middle	IIIA	Lymph node metastasis	NA	No	KRAS p.Gly12Cys	0.0872											Tissue
44322		66	NGS大Panel	肺非鳞癌	肺腺癌	中分化	IIIA	淋巴结转移	NA	无	-												Plasma
316	Male	67	NGS middle panel	Lung cancer	Lung adenocarcinoma	Low	IIIB	No metastasis	NA	Yes	AKT1 p.Glu17Lys	0.0091	TP53 p.Ala159Pro	0.1956									Tissue
44323		67	NGS中Panel	肺非鳞癌	肺腺癌	低分化	IIIB	无转移	NA	有	-												Plasma
317	Male	30	NGS big panel	Lung cancer	Lung adenocarcinoma	Low	IV	Lymph node metastasis	CEA normal	Yes	EGFR p.Leu747_Ala750delinsPro	0.1363	CDK4 CNV amplification	5									Tissue
44324		30	NGS大Panel	肺非鳞癌	肺腺癌	低分化	IV	淋巴转移	CEA正常	有	EGFR p.Leu747_Ala750delinsPro	0.0065											Plasma
318	Male	71	NGS big panel	Lung cancer	Lung adenocarcinoma	Middle	IIIB	No metastasis	CEA normal	Yes	-												Tissue
44326		71	NGS大Panel	肺非鳞癌	肺腺癌	中分化	IIIB	无转移	CEA正常	有	BRAF p.Val600Glu	0.0562	CDKN2A p.Arg58Ter	0.0176									Plasma
319	Female	54	NGS middle panel	Lung cancer	Lung adenocarcinoma	Low	IIIA	No metastasis	NA	No	EGFR p.Leu747_Glu749del	0.1379											Tissue
44327		54	NGS中Panel	肺非鳞癌	肺腺癌	低分化	IIIA	未转移	NA	无	-												Plasma
320	Female	68	NGS big panel	Lung cancer	Lung adenocarcinoma	Low	IIIB	Lymph node metastasis	CEA increased	No	EGFR p.Glu709_Thr710delinsAsp	0.5662	MET CNV amplification	5									Tissue
44327		68	NGS大Panel	肺非鳞癌	肺腺癌	低分化	IIIB	淋巴结转移	CEA升高	无	EGFR p.Glu709_Thr710delinsAsp	0.1232											Plasma
321	Female	71	NGS big panel	Lung cancer	Lung adenocarcinoma	Middle	IIIA	Lymph node metastasis	NA	No	EGFR p.Leu858Arg	0.0843											Tissue
44329		71	NGS大Panel	肺非鳞癌	肺腺癌	中分化	IIIA	淋巴结转移	NA	无	-												Plasma
322	Female	76	NGS big panel	Lung cancer	Lung adenocarcinoma	Low	IV	Bone metastasis	CEA, CA125 and CA15-3 increased	No	NF1 p.Tyr489Cys	0.1217											Tissue
44329		76	NGS大Panel	肺非鳞癌	肺腺癌	低分化	IV	骨转移	CEA升高，CA125升高，CA15-3升高	无	RET KIF5B(15)-RET(12)	0.0009											Plasma
323	Female	66	NGS middle panel	Lung cancer	Lung cancer	Low	IV	Multiple metastasis	NA	No	KRAS p.Gly12Val	0.1908	TP53 p.Pro152Leu	0.0163									Tissue
44330		66	NGS中Panel	肺非鳞癌	肺癌	低分化	IV	多发转移	NA	无	KRAS p.Gly12Val	0.1008											Plasma
324	Female	85	NGS big panel	Lung cancer	Lung adenocarcinoma	Low	IV	Multiple metastasis	NA	No	EGFR p.Leu858Arg	0.1696											Tissue
44333		85	NGS大Panel	肺非鳞癌	肺腺癌	低分化	IV	多发转移	NA	无	EGFR p.Leu858Arg	0.6282	EGFR CNV amplification	6									Plasma
325	Female	73	NGS big panel	Lung cancer	Lung adenocarcinoma	Low	IV	Multiple metastasis	NA	No	EGFR p.Glu746_Ala750del	0.2273											Tissue
44333		73	NGS大Panel	肺非鳞癌	肺腺癌	低分化	IV	多发转移	NA	无	-												Plasma
326	Male	62	NGS big panel	Lung cancer	Lung adenocarcinoma	Low	IIIA	No metastasis	NA	Yes	-												Tissue
44336		62	NGS大Panel	肺非鳞癌	肺腺癌	低分化	IIIA	无转移	NA	有	-												Plasma
327	Male	73	NGS big panel	Lung cancer	Lung adenocarcinoma	Low	IIIB	Lymph node metastasis	CEA increased	Yes	ERBB2 p.Gly778_Pro780dup	0.0583	TP53 p.Gly245Asp	0.0418									Tissue
44337		73	NGS大Panel	肺非鳞癌	肺腺癌	低分化	IIIB	淋巴转移	CEA升高	有	ERBB2 p.Gly778_Pro780dup	0.0603											Plasma
328	Female	53	NGS big panel	Lung cancer	Lung adenocarcinoma	Low	IV	Multiple metastasis	NA	No	EGFR p.Glu746_Ala750del	0.3188	EGFR CNV amplification	5	TP53 p.His193Tyr	0.2771							Tissue
44340		53	NGS大Panel	肺非鳞癌	肺腺癌	低分化	IV	多发转移	NA	无	EGFR p.Glu746_Ala750del	0.0647			TP53 p.His193Tyr	0.0496							Plasma
329	Male	72	NGS big panel	Lung cancer	Non-small cell lung cancer	Low	IV	Multiple metastasis	NA	Yes	-												Tissue
44342		72	NGS大Panel	肺非鳞癌	非小细胞肺癌	低分化	IV	多发转移	NA	有	MET CNV amplification	5											Plasma
330	Male	49	NGS big panel	Lung cancer	Lung cancer	Low	IIIB	Lymph node metastasis	CEA increased	Yes	EGFR p.Glu746_Ala750del	0.2149											Tissue
44343		49	NGS大Panel	肺非鳞癌	肺癌	低分化	IIIB	淋巴结转移	CEA升高	有	EGFR p.Glu746_Ala750del	0.0075											Plasma
331	Male	65	NGS big panel	Lung cancer	Invasive lung adenocarcinoma	Middle	IIB	No metastasis	CEA normal	Yes	EGFR p.Glu746_Ala750del	0.2976	MET CNV amplification	4	TP53 p.Arg273Cys	0.5519							Tissue
44347		65	NGS大Panel	肺非鳞癌	浸润性肺腺癌	中分化	IIB	无转移	CEA正常	有	EGFR p.Glu746_Ala750del	0.1401			TP53 p.Arg273Cys	0.1941							Plasma
332	Male	55	NGS middle panel	Lung cancer	Lung adenocarcinoma	Middle	IIIA	No metastasis	NA	Yes	EGFR p.Glu746_Ala750del	0.1592											Tissue
44347		55	NGS中Panel	肺非鳞癌	肺腺癌	中分化	IIIA	未转移	NA	有	-												Plasma
333	Male	70	NGS big panel	Lung cancer	Lung adenocarcinoma	Low	IIIA	No metastasis	NA	Yes	-												Tissue
44348		70	NGS大Panel	肺非鳞癌	肺腺癌	低分化	IIIA	无转移	NA	有	PIK3CA p.His1047Leu	0.0906	EGFR p.Asp770_Pro772dup	0.1181									Plasma
334	Male	67	NGS big panel	Lung cancer	Lung cancer	Middle	IIIA	No metastasis	NA	Yes	FGFR3 CNV amplification	4											Tissue
44350		67	NGS大Panel	肺非鳞癌	肺癌	中分化	IIIA	未转移	NA	有	-												Plasma
335	Male	70	NGS big panel	Lung cancer	Invasive lung adenocarcinoma	Low	IV	Liver metastasis	CEA, AFP, CA199 and CA125 increased	Yes	EGFR p.Ser768_Asp770dup	0.5669											Tissue
44358		70	NGS大Panel	肺非鳞癌	浸润性肺腺癌	低分化	IV	肝转移	CEA升高，AFP升高，CA199升高，CA125升高	有	EGFR p.Ser768_Asp770dup	0.0254											Plasma
336	Male	75	NGS big panel	Lung cancer	Lung adenocarcinoma	Low	IIIB	Lymph node metastasis	CEA increased	Yes	PIK3CA p.His1047Arg	0.0902											Tissue
44364		75	NGS大Panel	肺非鳞癌	肺腺癌	低分化	IIIB	淋巴结转移	CEA升高	有	EGFR p.Leu858Arg	0.0016											Plasma
337	Female	69	NGS big panel	Lung cancer	Lung adenocarcinoma	Middle	IIIA	No metastasis	NA	No	PIK3CA p.Glu453Lys	0.2738	CTNNB1 p.Ser37Phe	0.1533	EGFR p.Leu858Arg	0.3388							Tissue
44364		69	NGS大Panel	肺非鳞癌	肺腺癌	中分化	IIIA	未转移	NA	无	-												Plasma
338	Female	68	NGS middle panel	Lung cancer	Lung adenocarcinoma	Middle-Low	IIIA	Lymph node metastasis	CEA increased	No	EGFR p.Leu858Arg	0.2261											Tissue
44365		68	NGS中Panel	肺非鳞癌	肺腺癌	中-低分化	IIIA	淋巴结转移	CEA升高	无	-												Plasma
339	Female	71	NGS big panel	Lung cancer	Lung adenocarcinoma	Low	IV	Multiple metastasis	CEA increased	No	EGFR p.Leu858Arg	0.0847											Tissue
44369		71	NGS大Panel	肺非鳞癌	肺腺癌	低分化	IV	多发转移	CEA升高	无	FGFR3 CNV amplification	4											Plasma
340	Female	67	NGS big panel	Lung cancer	Invasive lung adenocarcinoma	Low	IV	Liver metastasis	CEA, AFP, CA199 and CA125 increased	Yes	CDKN2A p.Asp84Asn	0.6491											Tissue
44371		67	NGS大Panel	肺非鳞癌	浸润性肺腺癌	低分化	IV	肝转移	CEA升高，AFP升高，CA199升高，CA125升高	有吸烟史	CDKN2A p.Asp84Asn	0.6239											Plasma
341	Female	51	NGS big panel	Lung cancer	Invasive lung adenocarcinoma	Low	IV	Brain metastasis	CEA increased	No	PIK3CA p.His1047Leu	0.2338	TP53 p.Tyr234His	0.2	EGFR p.Glu746_Ala750del	0.5299	CCNE1 CNV amplification	6					Tissue
44371		51	NGS大Panel	肺非鳞癌	肺腺癌	低分化	IV	脑转移	CEA升高	无	PIK3CA p.His1047Leu	0.0095	EGFR p.Glu746_Ala750del	0.0463									Plasma
342	Female	62	NGS big panel	Lung cancer	Lung cancer	Low	IV	Lymph node metastasis	CEA normal	No	-												Tissue
44373		62	NGS大Panel	肺非鳞癌	肺癌	低分化	IV	淋巴转移	CEA正常	无	ERBB2 p.Gly776delinsLeuCys	0.0518											Plasma
343	Male	74	NGS middle panel	Lung cancer	Lung adenocarcinoma	Middle	IIIB	Lymph node metastasis	NA	Yes	KRAS p.Gly12Cys	0.6682	KRAS CNV amplification	5									Tissue
44376		74	NGS中Panel	肺非鳞癌	肺腺癌	中分化	IIIB	淋巴转移	NA	有	KRAS p.Gly12Cys	0.003											Plasma
344	Male	58	NGS big panel	Lung cancer	Lung cancer	Low	IV	Lymph node metastasis	CEA normal	Yes	KRAS p.Ala146Thr	0.6336	TP53 p.Arg273His	0.4155	PIK3CA p.His1047Arg	0.3914	APC p.Lys1462fs	0.5014					Tissue
44376		58	NGS大Panel	肺非鳞癌	肺癌	低分化	IV	淋巴转移	CEA正常	有	KRAS p.Ala146Thr	0.4824	TP53 p.Arg273His	0.3895	PIK3CA p.His1047Arg	0.3271	APC p.Lys1462fs	0.3628					Plasma
345	Female	53	NGS big panel	Lung cancer	Lung adenocarcinoma	Low	IIIB	No metastasis	NA	No	CTNNB1 p.Ser37Cys	0.0351	EGFR p.Leu858Arg	0.2063									Tissue
44378		53	NGS大Panel	肺非鳞癌	肺腺癌	低分化	IIIB	未转移	NA	无	-												Plasma
346	Female	55	NGS big panel	Lung cancer	Invasive lung adenocarcinoma	Low	IV	Metastasis	CEA normal	No	-												Tissue
44378		55	NGS大Panel	肺非鳞癌	腺样、微乳头状浸润性肺腺癌	低分化	IV	转移	CEA正常	无	ROS1 EZR(9)-ROS1(33)	0.00049											Plasma
347	Male	68	NGS big panel	Lung cancer	Lung adenocarcinoma	Low	IV	Lymph node metastasis	CEA normal	Yes	KRAS p.Gly12Val	0.0312											Tissue
44378		68	NGS大Panel	肺非鳞癌	肺腺癌	低分化	IV	淋巴转移	CEA正常	有	KRAS p.Gly12Val	0.0042											Plasma
348	Female	68	NGS big panel	Lung cancer	Lung adenocarcinoma	Low	IIIB	No metastasis	NA	No	TP53 p.Val73fs	0.0271	EGFR p.Leu858Arg	0.0355									Tissue
44378		68	NGS大Panel	肺非鳞癌	肺腺癌	低分化	IIIB	未转移	NA	无	-												Plasma
349	Female	65	NGS big panel	Lung cancer	Lung adenocarcinoma	Low	IV	Lymph node metastasis	CEA normal	No	EGFR p.Leu858Arg	0.1368											Tissue
44379		65	NGS大Panel	肺非鳞癌	肺腺癌	低分化	IV	淋巴转移	CEA正常	无	-												Plasma
350	Male	67	NGS big panel	Lung cancer	Lung adenocarcinoma	Low	IV	Multiple lymph node metastasis	CEA, CA125 and CA15-3 increased	Yes	TP53 p.Arg282Trp	0.4929	MET CNV amplification	6	CCND1 CNV amplification	5							Tissue
44382		67	NGS大Panel	肺非鳞癌	肺腺癌	低分化	IV	多发淋巴结转移	CEA升高，CA125升高，CA15-3升高	有	TP53 p.Arg282Trp	0.0087											Plasma
351	Male	50	NGS big panel	Lung cancer	Lung cancer	Low	IV	Lymph node metastasis	CEA normal	Yes	EGFR p.Glu746_Ala750del	0.2438	EGFR CNV amplification	7	TP53 p.Arg248Trp	0.3833							Tissue
44382		50	NGS大Panel	肺非鳞癌	肺癌	低分化	IV	淋巴转移	CEA正常	有	EGFR p.Glu746_Ala750del	0.1186			TP53 p.Arg248Trp	0.0685							Plasma
352	Female	55	NGS middle panel	Lung cancer	Lung adenocarcinoma	Low	IIIA	Lymph node metastasis	CEA increased	No	EGFR p.Leu858Arg	0.2685											Tissue
44385		55	NGS中Panel	肺非鳞癌	肺腺癌	低分化	IIIA	淋巴转移	CEA升高	无	EGFR p.Leu858Arg	0.1165											Plasma
353	Male	59	NGS big panel	Lung cancer	Non-small cell lung cancer	Low	IV	No metastasis	NA	Yes	-												Tissue
44389		59	NGS大Panel	肺非鳞癌	非小细胞肺癌	低分化	IV	未转移	NA	有	KRAS p.Gly12Cys	0.1264											Plasma
354	Female	49	NGS big panel	Lung cancer	Lung cancer	Low	IV	Lymph node metastasis	CEA normal	No	-												Tissue
44391		49	NGS大Panel	肺非鳞癌	肺癌	低分化	IV	淋巴转移	CEA正常	无	KRAS p.Gly12Cys	0.0831	STK11 p.Gln220Ter	0.1008									Plasma
355	Female	59	NGS big panel	Lung cancer	Lung adenocarcinoma	Middle	IIIA	No metastasis	NA	No	CTNNB1 p.Ser37Phe	0.0253	EGFR p.Leu858Arg	0.1885									Tissue
44392		59	NGS大Panel	肺非鳞癌	肺腺癌	中分化	IIIA	未转移	NA	无	-												Plasma
356	Male	77	NGS big panel	Lung cancer	Lung adenocarcinoma	Low	IIIA	No metastasis	NA	Yes	-												Tissue
44392		77	NGS大Panel	肺非鳞癌	肺腺癌	低分化	IIIA	无转移	NA	有	-												Plasma
357	Female	55	NGS big panel	Lung cancer	Lung adenocarcinoma	Low	IV	Lymph node metastasis	CEA normal	No	TP53 p.Pro152Leu	0.6042											Tissue
44393		55	NGS大Panel	肺非鳞癌	肺腺癌	低分化	IV	淋巴转移	CEA正常	无	TP53 p.Pro152Leu	0.0983											Plasma
358	Female	66	NGS middle panel	Lung cancer	Lung adenocarcinoma	Low	IV	No metastasis	NA	No	EGFR p.Leu858Arg	0.4785											Tissue
44394		66	NGS中Panel	肺非鳞癌	肺腺癌	低分化	IV	未转移	NA	无	-												Plasma
359	Female	79	NGS middle panel	Lung cancer	Lung adenocarcinoma	Low	IIIA	No metastasis	CEA normal	No	EGFR p.Leu858Arg	0.0107											Tissue
44398		79	NGS中Panel	肺非鳞癌	肺腺癌	低分化	IIIA	无转移	CEA正常	无	-												Plasma
360	Female	66	NGS big panel	Lung cancer	Lung adenocarcinoma	Middle	IIIA	No metastasis	NA	No	TP53 p.Gln192Ter	0.0309	PIK3CA p.Glu726Lys	0.0132	EGFR p.Leu858Arg	0.1697	CDKN2A p.Arg80Ter	0.1193					Tissue
44399		66	NGS大Panel	肺非鳞癌	肺腺癌	中分化	IIIA	未转移	NA	无	-												Plasma
361	Female	75	NGS middle panel	Lung cancer	Lung adenocarcinoma	Low	IIIB	Multiple metastasis	CEA increased	No	PTEN p.Arg130Gln	0.0178	EGFR p.Leu858Arg	0.2558									Tissue
44399		75	NGS中Panel	肺非鳞癌	肺腺癌	低分化	IIIB	多发转移	CEA升高	无	-												Plasma
362	Female	57	NGS big panel	Lung cancer	Lung adenocarcinoma	Low	IV	Lymph node metastasis	CEA normal	No	-												Tissue
44399		57	NGS大Panel	肺非鳞癌	肺腺癌	低分化	IV	淋巴转移	CEA正常	无	-												Plasma
363	Female	65	NGS big panel	Lung cancer	Lung cancer	Low	IIIB	No metastasis	NA	No	FGFR2(17)-GTF2IRD1(2)	0.0104											Tissue
44403		65	NGS大Panel	肺非鳞癌	肺癌	低分化	IIIB	未转移	NA	无	-												Plasma
364	Male	60	NGS big panel	Lung cancer	Small cell lung cancer	Middle	IA	No metastasis	CEA normal	Yes	-												Tissue
44404		60	NGS大Panel	肺非鳞癌	非小细胞肺癌	中分化	IA	无转移	CEA正常	有	-												Plasma
365	Male	62	NGS middle panel	Lung cancer	Lung cancer	Low	IV	No metastasis	NA	Yes	KRAS p.Gln61His	0.2497											Tissue
44406		62	NGS中Panel	肺非鳞癌	肺癌	低分化	IV	未转移	NA	有	-												Plasma
366	Female	62	NGS big panel	Lung cancer	Lung adenocarcinoma	Middle	IA	No metastasis	NA	No	ERBB2 p.Tyr772_Ala775dup	0.1215											Tissue
44406		62	NGS大Panel	肺非鳞癌	肺腺癌	中分化	IA	无转移	NA	无	ERBB2 p.Tyr772_Ala775dup	0.2898	ERBB2 CNV amplification5										Plasma
367	Male	56	NGS big panel	Lung cancer	Lung adenocarcinoma	Low	IIIB	Lymph node metastasis	CEA increased	Yes	EML4(21)-ALK(20)	0.0078											Tissue
44406		56	NGS大Panel	肺非鳞癌	肺腺癌	低分化	IIIB	淋巴结转移	CEA升高	有	-												Plasma
368	Female	69	NGS big panel	Lung cancer	Lung adenocarcinoma	Low	IIIA	No metastasis	CEA normal	No	EGFR p.Leu858Arg	0.3572											Tissue
44407		69	NGS大Panel	肺非鳞癌	肺腺癌	低分化	IIIA	无转移	CEA正常	无	EGFR p.Leu858Arg	0.0527											Plasma
369	Female	70	NGS big panel	Lung cancer	Non-small cell lung cancer	Low	IIIA	No metastasis	NA	No	CCND1 CNV amplification6												Tissue
44407		70	NGS大Panel	肺非鳞癌	非小细胞肺癌	低分化	IIIA	无转移	NA	无	-												Plasma
370	Female	56	NGS big panel	Lung cancer	Lung adenocarcinoma	Low	IV	Lymph node metastasis	CEA normal	No	EGFR p.Leu747_Thr751del	0.0622	TP53 p.Gln317Ter	0.0125									Tissue
44410		56	NGS大Panel	肺非鳞癌	肺腺癌	低分化	IV	淋巴转移	CEA正常	无	EGFR p.Leu747_Thr751del	0.4142	TP53 p.Gln317Ter	0.2109									Plasma
371	Female	44	NGS big panel	Lung cancer	Lung adenocarcinoma	Middle	IIIA	No metastasis	NA	No	EGFR p.Leu858Arg	0.0608											Tissue
44413		44	NGS大Panel	肺非鳞癌	肺腺癌	中分化	IIIA	未转移	NA	无	-												Plasma
372	Male	77	NGS big panel	Lung cancer	Lung adenocarcinoma	Low	IV	Lymph node metastasis	CEA normal	Yes	EGFR p.Ser768_Asp770dup	0.3346	CDKN2A p.Asp108Tyr	0.2555	CTNNB1 p.Ser37Phe	0.0787	EGFR CNV amplification5		TP53 p.Arg306Ter	0.2056			Tissue
44413		77	NGS大Panel	肺非鳞癌	肺腺癌	低分化	IV	淋巴转移	CEA正常	有	EGFR p.Ser768_Asp770dup	8.48%	CDKN2A p.Asp108Tyr	0.0148					TP53 p.Arg306Ter	0.0189			Plasma
373	Male	54	NGS big panel	Lung cancer	Lung adenocarcinoma	Middle-Low	IIIA	Lymph node metastasis	CEA increased	Yes	EGFR p.Glu746_Ala750del	0.7737	EGFR CNV amplification	27									Tissue
44417		54	NGS大Panel	肺非鳞癌	肺腺癌	中-低分化	IIIA	淋巴结转移	CEA升高	有	EGFR p.Glu746_Ala750del	0.0026											Plasma
374	Female	68	NGS big panel	Lung cancer	Lung adenocarcinoma	Low	IV	Lymph node metastasis	NA	No	EGFR p.Leu858Arg	0.7334											Tissue
44420		68	NGS大Panel	肺非鳞癌	肺腺癌	低分化	IV	淋巴转移	NA	无	EGFR p.Leu858Arg	0.3706											Plasma
375	Male	72	NGS big panel	Lung cancer	Lung adenocarcinoma	Low	IV	Lymph node metastasis	NA	Yes	TP53 p.Arg248Trp	0.154											Tissue
44420		72	NGS大Panel	肺非鳞癌	肺腺癌	低分化	IV	淋巴结转移	NA	有	TP53 p.Arg248Trp	0.0152											Plasma
376	Male	61	NGS big panel	Lung cancer	Lung adenocarcinoma	Low	IIIB	Lymph node metastasis	CEA increased	Yes	EGFR p.Leu858Arg	0.2045											Tissue
44420		61	NGS大Panel	肺非鳞癌	肺腺癌	低分化	IIIB	淋巴结转移	CEA升高	有	EGFR p.Leu858Arg	0.0135											Plasma
377	Male	59	NGS big panel	Lung cancer	Lung adenocarcinoma	Low	IV	Lymph node metastasis	CEA normal	Yes	-												Tissue
44421		59	NGS大Panel	肺非鳞癌	肺腺癌	低分化	IV	淋巴转移	CEA正常	有	TP53 p.Trp146Ter（组织）	0.1126											Plasma
378	Male	74	NGS big panel	Lung cancer	Lung adenocarcinoma	Middle	IIIA	No metastasis	NA	Yes	CTNNB1 p.Ser37Cys	0.0808	EGFR p.Leu858Arg	0.0478									Tissue
44424		74	NGS大Panel	肺非鳞癌	肺腺癌	中分化	IIIA	未转移	NA	有	-												Plasma
379	Male	57	NGS big panel	Lung cancer	Invasive lung adenocarcinoma	Low	IV	Pleural metastasis	NA	Yes	KRAS p.Gly12Phe	0.2059											Tissue
132516	Male	57	NGS大Panel	肺非鳞癌	浸润性肺腺癌	低分化	IV	胸膜转移	NA	有	KRAS p.Gly12Phe	0.0337											Plasma
380	Female	57	NGS big panel	Lung cancer	Invasive lung adenocarcinoma	Low	IV	Lymph node metastasis	CEA normal	No	EGFR p.Leu747_Pro753delinsSer	0.2121											Tissue
44425	Female	57	NGS大Panel	肺非鳞癌	浸润性肺腺癌	低分化	IV	淋巴转移	CEA正常	无	EGFR p.Leu747_Pro753delinsSer	0.1459											Plasma
381	Male	58	NGS big panel	Lung cancer	Invasive lung adenocarcinoma	Low	IV	Brain metastasis	CEA increased	Yes	EGFR p.Glu746_Ala750del	0.2362											Tissue
44427	Male	58	NGS大Panel	肺非鳞癌	浸润性肺腺癌	低分化	IV	脑转移	CEA升高	有	EGFR p.Glu746_Ala750del	0.0179											Plasma
382	Male	84	NGS big panel	Lung cancer	Lung adenocarcinoma	Low	IV	Lymph node metastasis	NA	Yes	TP53 p.Arg248Gln	0.2642	ERBB2 CNV amplification7										Tissue
44428	Male	84	NGS大Panel	肺非鳞癌	肺腺癌	低分化	IV	淋巴转移	NA	有	TP53 p.Arg248Gln	0.3369											Plasma
383	Male	77	NGS big panel	Lung cancer	Lung cancer	Middle	IIIA	No metastasis	NA	Yes	-												Tissue
44428	Male	77	NGS大Panel	肺非鳞癌	肺癌	中分化	IIIA	未转移	NA	有	EGFR p.Leu858Arg	0.2166											Plasma
384	Female	80	NGS big panel	Lung cancer	Lung adenocarcinoma	Low	IV	Lymph node metastasis	NA	No	-												Tissue
44428	Female	80	NGS大Panel	肺非鳞癌	肺腺癌	低分化	IV	淋巴转移	NA	无	-												Plasma
385	Male	73	NGS middle panel	Lung cancer	Lung adenocarcinoma	Low	IIIB	Lymph node metastasis	CEA increased	Yes	EGFR p.Glu746_Ala750del	0.4184	PIK3CA p.Glu453Lys	0.012									Tissue
44431	Male	73	NGS中Panel	肺非鳞癌	肺腺癌	低分化	IIIB	淋巴结转移	CEA升高	有	EGFR p.Glu746_Ala750del	0.0509											Plasma
386	Male	64	NGS big panel	Lung cancer	Lung adenocarcinoma	Low	IIIA	No metastasis	NA	Yes	-												Tissue
44432	Male	64	NGS大Panel	肺非鳞癌	肺腺癌	低分化	IIIA	无转移	NA	有	KRAS p.Gly12Val	0.3097											Plasma
387	Male	65	NGS big panel	Lung cancer	Lung adenocarcinoma	Low	IIIA	No metastasis	CEA normal	Yes	-												Tissue
44432	Male	65	NGS大Panel	肺非鳞癌	肺腺癌	低分化	IIIA	无转移	CEA正常	有	KRAS p.Gly12Cys	0.088	TP53 p.Val173Met	0.0471	PIK3CA p.Glu726Lys	0.0928							Plasma
388	Female	74	NGS big panel	Lung cancer	Lung adenocarcinoma	Low	IV	Lymph node metastasis	NA	No	EGFR p.Leu858Arg	0.4216											Tissue
44432	Female	74	NGS大Panel	肺非鳞癌	肺腺癌	低分化	IV	淋巴转移	NA	无	EGFR p.Leu858Arg	0.0565											Plasma
389	Male	49	NGS big panel	Lung cancer	Lung adenocarcinoma	Middle	IIIB	Lymph node metastasis	NA	Yes	EGFR p.Glu746_Ala750del	0.7285	EGFR CNV amplification10										Tissue
44434	Male	49	NGS大Panel	肺非鳞癌	肺腺癌	中分化	IIIB	淋巴转移	NA	有	EGFR p.Glu746_Ala750del	0.2871											Plasma
390	Male	68	NGS big panel	Lung cancer	Lung adenocarcinoma	Low	IV	Lymph node metastasis	NA	Yes	-												Tissue
	Male	68	NGS大Panel	肺非鳞癌	肺腺癌	低分化	IV	淋巴转移	NA	有	KRAS p.Gly12Val	0.0823	PIK3CA p.His1047Leu	0.0598									Plasma
391	Male	57	NGS big panel	Lung cancer	Lung adenocarcinoma	Low	IV	Lymph node metastasis	NA	Yes	EGFR p.Glu746_Ala750del	0.2372	AKT1 p.Glu17Lys	0.2917									Tissue
	Male	57	NGS大Panel	肺非鳞癌	肺腺癌	低分化	IV	淋巴转移	NA	有	EGFR p.Glu746_Ala750del	0.0461	AKT1 p.Glu17Lys	0.011									Plasma
392	Male	68	NGS big panel	Lung cancer	Lung adenocarcinoma	Low	IIIA	No metastasis	NA	Yes	-												Tissue
44435	Male	68	NGS大Panel	肺非鳞癌	肺腺癌	低分化	IIIA	无转移	NA	有	TP53 p.Arg282Trp	0.1387	ERBB2 CNV amplification GoF	22									Plasma
393	Female	69	NGS middle panel	Lung cancer	Lung adenocarcinoma	Low	IIIA	No metastasis	NA	No	EGFR p.Glu709Gly	0.1364	EGFR p.Leu858Arg	0.0905									Tissue
44435	Female	69	NGS中Panel	肺非鳞癌	肺腺癌	低分化	IIIA	无转移	NA	无	EGFR p.Glu709Gly	0.0179	EGFR p.Leu858Arg	0.0135									Plasma
394	Male	54	NGS big panel	Lung cancer	Small cell lung cancer	Low	IV	Lymph node metastasis	NA	Yes	-												Tissue
44436	Male	54	NGS大Panel	肺非鳞癌	小细胞肺癌	低分化	IV	淋巴转移	NA	有	-												Plasma
395	Female	57	NGS big panel	Lung cancer	Lung adenocarcinoma	Middle	IIIA	No metastasis	NA	No	EGFR p.Leu858Arg	0.255											Tissue
53245.3	Female	57	NGS大Panel	肺非鳞癌	肺腺癌	中分化	IIIA	未转移	NA	无	EGFR p.Leu858Arg	0.0502	TP53 p.Val272Met	0.0048									Plasma
396	Female	61	NGS big panel	Lung cancer	Lung adenocarcinoma	Low	IIIB	Lymph node metastasis	CEA increased	No	EGFR p.Leu747_Thr751del	0.6854	EGFR p.Thr790Met	0.007	TP53 p.Arg196Ter	0.8518							Tissue
158946	Female	61	NGS大Panel	肺非鳞癌	肺腺癌	低分化	IIIB	淋巴结转移	CEA升高	无	EGFR p.Leu747_Thr751del	0.0806	EGFR p.Thr790Met	0.0189	TP53 p.Arg196Ter	0.0401							Plasma
397	Female	63	NGS big panel	Lung cancer	Non-small cell lung cancer	Low	IV	Lymph node metastasis	NA	No	EGFR p.Leu858Arg	0.5784											Tissue
44438	Female	63	NGS大Panel	肺非鳞癌	非小细胞肺癌	低分化	IV	淋巴转移	NA	无	EGFR p.Leu858Arg	0.0329											Plasma
398	Female	52	NGS big panel	Lung cancer	Lung adenocarcinoma	Low	IV	Lymph node metastasis	CEA normal	No	EGFR p.Leu861Gln	0.5644	TP53 p.Asn263fs	0.3609									Tissue
44439	Female	52	NGS大Panel	肺非鳞癌	肺腺癌	低分化	IV	淋巴转移	CEA正常	无	EGFR p.Leu861Gln	0.1472	TP53 p.Asn263fs	0.0282									Plasma
399	Male	77	NGS big panel	Lung cancer	Lung adenocarcinoma	Middle	IIIB	Lymph node metastasis	NA	Yes	KRAS p.Gly12Val	0.0448	TP53 p.Arg273His	0.0221									Tissue
44441	Male	77	NGS大Panel	肺非鳞癌	肺腺癌	中分化	IIIB	淋巴转移	NA	有	KRAS p.Gly12Val	0.0092	TP53 p.Arg273His	0.0058									Plasma
400	Male	53	NGS big panel	Lung cancer	Lung adenocarcinoma	Middle	IIIA	No metastasis	NA	Yes	-												Tissue
44441	Male	53	NGS大Panel	肺非鳞癌	肺腺癌	中分化	IIIA	未转移	NA	有	-												Plasma
401	Male	76	NGS big panel	Lung cancer	Lung cancer	Low	IV	Lymph node metastasis	CEA normal	No	-												Tissue
44441	Male	76	NGS大Panel	肺非鳞癌	肺癌	低分化	IV	淋巴转移	CEA正常	无	-												Plasma
402	Female	58	NGS big panel	Lung cancer	Lung adenocarcinoma	Low	IV	Lymph node metastasis	CEA normal	No	EGFR p.Glu746_Ala750del	0.4248											Tissue
44447	Female	58	NGS大Panel	肺非鳞癌	肺腺癌	低分化	IV	淋巴转移	CEA正常	无	-												Plasma
403	Female	61	NGS big panel	Lung cancer	Lung adenocarcinoma	Low	IV	Lymph node metastasis	CEA normal	No	TP53 p.Tyr234Cys	0.262											Tissue
44448	Female	61	NGS大Panel	肺非鳞癌	肺腺癌	低分化	IV	淋巴转移	CEA正常	无	TP53 p.Tyr234Cys	0.0298											Plasma
404	Female	48	NGS big panel	Lung cancer	Lung adenocarcinoma	Low	IIIB	Metastasis	CEA normal	No	EGFR p.Leu858Arg	0.4037	TP53 p.Arg175His	0.2763									Tissue
44449	Female	48	NGS大Panel	肺非鳞癌	肺腺癌	低分化	IIIB	转移	CEA正常	无	EGFR p.Leu858Arg	0.4971	TP53 p.Arg175His	0.1649									Plasma
405	Female	45	NGS middle panel	Lung cancer	Lung adenocarcinoma	Middle	IIIA	No metastasis	NA	No	EGFR p.Leu858Arg	0.2077											Tissue
44449	Female	45	NGS中Panel	肺非鳞癌	肺腺癌	中分化	IIIA	未转移	NA	无	-												Plasma
406	Female	62	NGS big panel	Lung cancer	Invasive lung adenocarcinoma	Middle	IV	Pleural metastasis	CEA normal	No	-												Tissue
44449	Female	62	NGS大Panel	肺非鳞癌	肺腺癌	中分化	IV	胸膜转移	CEA正常	无	PIK3CA p.Glu542Lys	0.0511											Plasma
407	Female	75	NGS middle panel	Lung cancer	Lung adenocarcinoma	Low	IIIB	Lymph node metastasis	CEA increased	No	EGFR p.Glu746_Ala750del	0.3142											Tissue
44453	Female	75	NGS中Panel	肺非鳞癌	肺腺癌	低分化	IIIB	淋巴结转移	CEA升高	无	EGFR p.Glu746_Ala750del	0.0105											Plasma
408	Male	68	NGS big panel	Lung cancer	Lung adenocarcinoma	Low	IV	Multiple lymph node metastasis	CEA, CA125 and CA15-3 increased	Yes	STK11 p.Leu245Phe	0.1308											Tissue
44453	Male	68	NGS大Panel	肺非鳞癌	肺腺癌	低分化	IV	多发淋巴结转移	CEA升高，CA125升高，CA15-3升高	有	STK11 p.Leu245Phe	0.0381											Plasma
409	Male	66	NGS big panel	Lung cancer	Lung cancer	Low	IIIA	No metastasis	NA	Yes	-												Tissue
44454	Male	66	NGS大Panel	肺非鳞癌	肺癌	低分化	IIIA	未转移	NA	有	PIK3CA CNV amplificationGoF	5	KRAS CNV amplificationGoF	6									Plasma
410	Male	70	NGS big panel	Lung cancer	Lung adenocarcinoma	Low	IV	Lymph node metastasis	CEA normal	Yes	KRAS p.Gly13Asp	0.3125											Tissue
44454	Male	70	NGS大Panel	肺非鳞癌	肺腺癌	低分化	IV	淋巴转移	CEA正常	有	-												Plasma
411	Female	44	NGS big panel	Lung cancer	Lung adenocarcinoma	Middle	IIIA	No metastasis	NA	No	ROS1 CD74(6)-ROS1(34) fusion GoF	0.004											Tissue
44455	Female	44	NGS大Panel	肺非鳞癌	肺腺癌	中分化	IIIA	未转移	NA	无	-												Plasma
412	Female	58	NGS big panel	Lung cancer	Lung adenocarcinoma	Low	IV	Lymph node metastasis	CEA normal	No	-												Tissue
44455	Female	58	NGS大Panel	肺非鳞癌	肺腺癌	低分化	IV	淋巴转移	CEA正常	无	-												Plasma
413	Male	66	NGS big panel	Lung cancer	Lung cancer	Low	IV	Lymph node metastasis	CEA increased and SCC normal	Yes	KRAS p.Gly13Asp GoF	0.2114	EGFR p.Leu858Arg GoF	14.44% - - - -	CCND1 CNV amplificationUoN 5								Tissue
44455	Male	66	NGS大Panel	肺非鳞癌	肺癌	低分化	IV	淋巴转移	CEA升高，SCC正常	有	-												Plasma
414	Female	37	NGS big panel	Lung cancer	Lung adenocarcinoma	Middle	IIIA	No metastasis	NA	No	-												Tissue
44455	Female	37	NGS大Panel	肺非鳞癌	肺腺癌	中分化	IIIA	未转移	NA	无	-												Plasma
415	Male	64	NGS big panel	Lung cancer	Lung adenocarcinoma	Low	IIIB	Lymph node metastasis	CEA increased	Yes	-												Tissue
44452	Male	64	NGS大Panel	肺非鳞癌	肺腺癌	低分化	IIIB	淋巴结转移	CEA升高	有	-												Plasma
416	Female	66	NGS middle panel	Lung cancer	Lung adenocarcinoma	Middle	IIIA	No metastasis	NA	No	EGFR p.Glu746_Ala750del	0.2152											Tissue
44461	Female	66	NGS中Panel	肺非鳞癌	肺腺癌	中分化	IIIA	未转移	NA	无	-												Plasma
417	Male	68	NGS middle panel	Lung cancer	Lung adenocarcinoma	Low	IIIB	Lymph node metastasis	CEA increased	Yes	EGFR p.Leu858Arg	0.3553											Tissue
44462	Male	68	NGS中Panel	肺非鳞癌	肺腺癌	低分化	IIIB	淋巴结转移	CEA升高	有	EGFR p.Leu858Arg	0.0121											Plasma
418	Female	71	NGS big panel	Lung cancer	Lung adenocarcinoma	Middle	IA	No metastasis	NA	No	BRAF p.Val600Glu	0.1653											Tissue
44462	Female	71	NGS大Panel	肺非鳞癌	肺腺癌	中分化	IA	无转移	NA	无	BRAF p.Val600Glu	0.0125											Plasma
419	Male	54	NGS middle panel	Lung cancer	Lung adenocarcinoma	Low	IV	Lymph node metastasis	CEA normal	Yes	TP53 p.Arg249Ser	0.0448											Tissue
44462	Male	54	NGS中Panel	肺非鳞癌	肺腺癌	低分化	IV	淋巴转移	CEA正常	有	-												Plasma
420	Female	86	NGS big panel	Lung cancer	Lung cancer	Low	IIIA	No metastasis	NA	No	EGFR p.Leu858Arg GoF	0.3475	NF1 p.Tyr489Cys LoF	0.0133	TP53 p.Arg273Cys LoF	0.1341							Tissue
44462	Female	86	NGS大Panel	肺非鳞癌	肺癌	低分化	IIIA	未转移	NA	无	EGFR p.Leu858Arg GoF	0.0372			TP53 p.Arg273Cys LoF	0.0071							Plasma
421	Female	55	NGS big panel	Lung cancer	Lung adenocarcinoma	Low	IV	Lymph node metastasis	CEA normal	No	-												Tissue
44466	Female	55	NGS大Panel	肺非鳞癌	肺腺癌	低分化	IV	淋巴转移	CEA正常	无	-												Plasma
422	Male	68	NGS big panel	Lung cancer	Lung adenocarcinoma	Low	IIIB	Lymph node metastasis	CEA increased	Yes	TP53 p.Gly245Asp	0.2457											Tissue
44466	Male	68	NGS大Panel	肺非鳞癌	肺腺癌	低分化	IIIB	淋巴结转移	CEA升高	有	-												Plasma
423	Male	56	NGS big panel	Lung cancer	Lung adenocarcinoma	Low	IV	Lymph node metastasis	CEA normal	Yes	KRAS p.Gly12Cys	0.3787											Tissue
44467	Male	56	NGS大Panel	肺非鳞癌	肺腺癌	低分化	IV	淋巴转移	CEA正常	有	KRAS p.Gly12Cys	0.0892											Plasma
