# Supplementary material for: Plasma ctDNA increases tissue NGS-based detection of therapeutically targetable mutations in lung cancers
Source: BMC Cancer. 2023 Mar 31;23:294. doi: 10.1186/s12885-023-10674-z (PMC10063947; doi:10.1186/s12885-023-10674-z)
Supplement: Supplementary file 3 — Supplementary Material 3 [file 12885_2023_10674_MOESM3_ESM.xlsx]

## Sheet: data
Table S3. Detailed genetic information of the patients.
Patient number	Gender	Age	Cancer	Histological type	Grade	Stage	Metastasis	既往突变	是否治疗分组	样本类型	组织-血液一致性评价	检测次数	hGE	Targeted mutation 1	Abundance 1	Targeted mutation 2	Abundance 2	Targeted mutation 3	Abundance 3	Targeted mutation 4	Abundance 4	Targeted mutation 5	Abundance 5	Targeted mutation 6	Abundance 6	Tissue/plasma	Concordance of tissue and plasma positive detection	Concordance of tissue and plasma negative detection
1	Male	64	Lung cancer	Invasive lung adenocarcinoma	Low	IV	Liver metastasis		初治	T	1	1	-	KRAS p.Gly12Cys	0.2853											Tissue+	√
44259		64	肺非鳞癌				肝转移		初治	B1		1	963.03	KRAS p.Gly12Cys	0.0112											Plasma+	√
3	Male	72	Lung cancer	Invasive lung adenocarcinoma	Low	IV	Lymph node metastasis		初治	T	1	1	-	EGFR p.Leu858Arg	0.0888	EGFR p.Thr790Met	0.0402	TP53 p.Arg196Ter	0.0544							Tissue+	√
43908		72	肺非鳞癌	浸润性肺腺癌	低分化	IV	淋巴结转移		初治	B1		1	18452.4	EGFR p.Leu858Arg	0.1714	EGFR p.Thr790Met	0.0602	TP53 p.Arg196Ter	0.0934							Plasma+	√
4	Male	57	Lung cancer	Lung adenocarcinoma	Low	IV	Lymph node metastasis		初治	T	1	1	-	KRAS p.Gly12Cys	0.3179	STK11 p.Lys296Ter	0.261									Tissue+	√
43981		57	肺非鳞癌	肺腺癌	低分化	IV	淋巴结转移		初治	B1		1	9576.8	KRAS p.Gly12Cys	0.0982	STK11 p.Lys296Ter	0.0658									Plasma+	√
7	Female	74	Lung cancer	Invasive lung adenocarcinoma	Low	IV	Lymph node metastasis		初治	T	1	1	-	EGFR p.Leu858Arg	0.5705	EGFR amplification	6									Tissue+	√
43924		74	肺癌	浸润性肺腺癌，呈腺泡状生长	低分化	IV	淋巴结转移		初治	B1		1	813212	EGFR p.Leu858Arg	0.5834	EGFR amplification	4									Plasma+	√
8	Male	71	Lung cancer	Non-small cell lung cancer	Low	IV	Multiple lymph node metastasis		初治	T	1	1	-	KRAS p.Gly12Cys	0.5812											Tissue+	√
43994		71	肺癌	非小细胞癌，非特指	低分化	IV	多发淋巴结转移		初治	B1		1	11008.5	KRAS p.Gly12Cys	0.1297											Plasma+	√
11	Male	57	Lung cancer	Lung cancer	Low	IV	Metastasis		初治	T	1	1	-	KRAS p.Gly13Cys	0.0114	EGFR p.Glu746_Ala750del	0.1679	EGFR p.Thr790Met	0.0839							Tissue+	√
44006		57	肺癌	肺癌	低分化	IV	转移		初治	B1		1	3636.4	KRAS p.Gly13Cys	0.0045	EGFR p.Glu746_Ala750del	0.0117	EGFR p.Thr790Met	0.0058							Plasma+	√
13	Male	62	Lung cancer	Lung adenocarcinoma	Middle	IIIB	Lymph node metastasis		初治	T	1	1	-	KRAS p.Gly12Cys	0.4849											Tissue+	√
43993		62	肺非鳞癌	肺腺癌	中分化	IIIB	淋巴转移		初治	B1		1	9509.7	KRAS p.Gly12Cys	0.0927											Plasma+	√
17	Female	62	Lung cancer	Lung adenocarcinoma	Low	IIIA	No metastasis		初治	T	1	1	-	EGFR p.Glu746_Ala750del	0.3304											Tissue+	√
43915		62	肺非鳞癌	肺腺癌	低分化	IIIA	无转移		初治	B1		1	1178	EGFR p.Glu746_Ala750del	0.0507											Plasma+	√
18	Male	62	Lung cancer	Lung adenocarcinoma	Middle	IIIB	Lymph node metastasis		初治	T	1	1	-	KRAS p.Gly12Val	0.1649											Tissue+	√
43913		62	肺非鳞癌	肺腺癌	中分化	IIIB	淋巴转移		初治	B1		1	46248.7	KRAS p.Gly12Val	0.448	CDK4 CNV amplification	6									Plasma+	√
19	Female	69	Lung cancer	Lung adenocarcinoma	Low	IIIA	No metastasis		初治	T	1	1	-	EGFR p.Leu747_Thr751del	0.1115	TP53 p.Arg175His	0.1777									Tissue+	√
43922		69	肺非鳞癌	肺腺癌	低分化	IIIA	无转移		初治	B1		1	952.6	EGFR p.Leu747_Thr751del	0.003	TP53 p.Arg175His	0.0029									Plasma+	√
24	Male	67	Lung cancer	Lung adenocarcinoma	Low	IV	Multiple lymph node metastasis		初治	T	1	1	-	EGFR p.Leu858Arg	0.0964											Tissue+	√
43934		67	肺非鳞癌	肺腺癌	低分化	IV	多发淋巴结转移		初治	B1		1	2716.8	EGFR p.Leu858Arg	0.0064											Plasma+	√
25	Female	79	Lung cancer	Lung cancer	Low	IV	Lymph node metastasis		初治	T	1	1	-	ERBB2 p.Tyr772_Ala775dup	0.5866	CDK4 CNV amplification	24									Tissue+	√
43915		79	肺非鳞癌	肺泡癌	低分化	IV	淋巴结转移		初治	B1		1	1151.9	ERBB2 p.Tyr772_Ala775dup	0.0375	TP53 p.Arg248Gln	0.0058									Plasma+	√
28	Male	74	Lung cancer	Lung cancer	Low	IV	Lymph node metastasis		初治	T	1	1	-	KRAS p.Gly13Cys	0.1263	BRCA1 p.Trp1782Ter	0.0332									Tissue+	√
43938		74	肺癌	肺癌	低分化	IV	淋巴转移		初治	B1		1	26009.9	KRAS p.Gly13Cys	0.1006	BRCA1 p.Trp1782Ter	0.0304									Plasma+	√
29	Male	68	Lung cancer	Lung cancer	Middle	IA	No metastasis		初治	T	1	1	-	KRAS p.Gly12Asp	0.6136											Tissue+	√
43962		68	肺癌	肺癌	中分化	IA	无转移		初治	B1		1	6871.4	KRAS p.Gly12Asp	0.0558											Plasma+	√
34	Male	61	Lung cancer	Lung adenocarcinoma	Middle	IA	No metastasis		初治	T	1	1	-	KRAS p.Gly12Val	0.5149	TP53 p.Arg273His	0.4857									Tissue+	√
43882		61	肺非鳞癌	肺腺癌	中分化	IA	无转移		初治	B1		1	15518.9	KRAS p.Gly12Val	0.0686	TP53 p.Arg273His	0.0684									Plasma+	√
35	Male	47	Lung cancer	Lung adenocarcinoma	Low	IIIB	Lymph node metastasis		初治	T	1	1	-	EGFR p.Glu746_Ala750del	0.026											Tissue+	√
43896		47	肺非鳞癌	肺腺癌	低分化	IIIB	淋巴结转移		初治	B1		1	8716.8	EGFR p.Glu746_Ala750del	0.0693											Plasma+	√
37	Female	65	Lung cancer	Lung adenocarcinoma	Middle	IIB	No metastasis		初治	T	1	1	-	EGFR p.Glu746_Ala750delinsIlePro	0.0474											Tissue+	√
43928		65	肺非鳞癌	肺腺癌	中分化	IIB	无转移		初治	B1		1	2356.3	EGFR p.Glu746_Ala750delinsIlePro	0.0474											Plasma+	√
38	Female	71	Lung cancer	Lung adenocarcinoma	Low	IIIA	No metastasis		初治	T	1	1	-	EGFR p.Glu746_Thr751delinsAla	0.3139	EGFR CNV	6	CCNE1 CNV amplification	7	NF1 p.Arg1241Ter	0.0627					Tissue+	√
43934		71	肺非鳞癌	肺腺癌	低分化	IIIA	无转移		初治	B1		1	2065	EGFR p.Glu746_Thr751delinsAla	0.0236											Plasma+	√
39	Female	72	Lung cancer	Lung adenocarcinoma	Middle	IIB	No metastasis		初治	T	1	1	-	EGFR p.Leu858Arg	0.1725	TP53 p.Cys275Phe	0.0558	RB1 p.Gln395Ter	0.0174							Tissue+	√
43931		72	肺非鳞癌	肺腺癌	中分化	IIB	无转移		初治	B1		1	1309	EGFR p.Leu858Arg	0.0036											Plasma+	√
40	Female	73	Lung cancer	Lung cancer	Low	IV	Lymph node metastasis		初治	T	1	1	-	EGFR p.Leu858Arg	0.1593											Tissue+	√
43930		73	肺癌	肺癌脑转移	低分化	IV	淋巴结转移		初治	B1		1	726	EGFR p.Leu858Arg	0.0079											Plasma+	√
41	Female	70	Lung cancer	Lung adenocarcinoma	Middle	IIB	No metastasis		初治	T	1	1	-	EGFR p.Leu858Arg	0.1245											Tissue+	√
43997		70	肺非鳞癌	肺腺癌	中分化	IIB	无转移		初治	B1		1	680	EGFR p.Leu858Arg	0.0531											Plasma+	√
42	Male	73	Lung cancer	Lung adenocarcinoma Brain metastasis	Low	IV	Lymph node metastasis		初治	T	1	1	-	KRAS p.Gly13Asp	0.1306											Tissue+	√
43942		73	肺非鳞癌	肺腺癌脑转移	低分化	IV	淋巴结转移		初治	B1		1	819.6	KRAS p.Gly13Asp	0.0033	CTNNB1 p.Arg661Ter	0.0025									Plasma+	√
45	Female	56	Lung cancer	Lung adenocarcinoma	Middle	IIB	No metastasis		初治	T	1	1	-	EGFR p.Ser768_Asp770dup	0.2402											Tissue+	√
43983		56	肺非鳞癌	肺腺癌	中分化	IIB	无转移		初治	B1		1	1056.1	EGFR p.Ser768_Asp770dup	0.0506											Plasma+	√
46	Male	57	Lung cancer	Lung cancer	Low	IIIB	No metastasis		初治	T	1	1	-	ERBB2 p.Tyr772_Ala775dup	0.0281	TP53 p.Arg249Thr	0.038									Tissue+	√
43973		57	肺癌	肺癌	低分化	IIIB	无转移		初治	B1		1	3806.3	ERBB2 p.Tyr772_Ala775dup	0.0373	TP53 p.Arg249Thr	0.0254									Plasma+	√
47	Female	65	Lung cancer	Lung adenocarcinoma	Low	IIIB	Lymph node metastasis		初治	T	1	1	-	KRAS p.Gln61Leu	0.2918	TP53 p.Arg196Leu	0.0083	STK11 p.Gly242fs	0.3942							Tissue+	√
43964		65	肺非鳞癌	肺腺癌	低分化	IIIB	淋巴转移		初治	B1		1	15909.1	KRAS p.Gln61Leu	0.0095											Plasma+	√
48	Male	72	Lung cancer	Lung cancer	Low	IV	Multiple lymph node metastasis		初治	T	1	1	-	EGFR p.Glu746_Ala750del	0.4447	TP53 p.Arg273Cys	0.0565	EGFR CNV amplification	6							Tissue+	√
44001		72	肺癌	肺癌	低分化	IV	多发淋巴结转移		初治	B1		1	156108	EGFR p.Glu746_Ala750del	0.7751	TP53 p.Arg273Cys	0.4617	EGFR CNV amplification	8							Plasma+	√
49	Female	48	Lung cancer	Lung adenocarcinoma	Middle	IA	No metastasis		初治	T	1	1	-	KIF5B(17)-ALK(20)	0.023	TP53 p.Cys176Phe	0.2147									Tissue+	√
43950		48	肺非鳞癌	肺腺癌	中分化	IA	无转移		初治	B1		1	32176.9	KIF5B(17)-ALK(20)	0.0099	TP53 p.Arg273Cys	0.0759									Plasma+	√
51	Female	69	Lung cancer	Lung adenocarcinoma	Middle	IA	No metastasis		初治	T	1	1	-	EGFR p.Leu747_Thr751delinsPro	0.3647											Tissue+	√
44012		69	肺非鳞癌	肺腺癌	中分化	IA	无转移		初治	B1		1	6286.2	EGFR p.Leu747_Thr751delinsPro	0.0589											Plasma+	√
52	Male	46	Lung cancer	Lung adenocarcinoma	Low	IIIA	No metastasis		初治	T	1	1	-	EGFR p.Leu858Arg	0.1417											Tissue+	√
44037		46	肺非鳞癌	肺腺癌	低分化	IIIA	无转移		初治	B1		1	664.3	EGFR p.Leu858Arg	0.0259											Plasma+	√
53	Female	71	Lung cancer	Lung adenocarcinoma	Low	IV	Lymph node metastasis		初治	T	1	1	-	EGFR p.Glu746_Thr751delinsAla	0.2101	CTNNB1 p.Ser37Pro	0.1764									Tissue+	√
44216		71	肺非鳞癌	肺腺癌	低分化	IV	淋巴结转移		初治	B1		1	221461	EGFR p.Glu746_Thr751delinsAla	0.2958	CTNNB1 p.Ser37Pro	0.1447									Plasma+	√
54	Female	48	Lung cancer	Lung cancer	Low	IV	Lymph node metastasis		初治	T	1	1	-	EGFR p.Glu746_Thr751delinsLeu	0.3587	EGFR CNV amplification	6	CCND1 CNV amplification	4	ERBB2 CNV amplification	5					Tissue+	√
44237		48	肺非鳞癌	肺癌脑转移	低分化	IV	淋巴结转移		初治	B1		1	1312.7	EGFR p.Glu746_Thr751delinsLeu	0.1238			CCND1 CNV amplification								Plasma+	√
55	Female	53	Lung cancer	Lung adenocarcinoma	Low	IV	Lymph node metastasis		初治	T	1	1	-	EGFR p.Glu746_Ala750del	0.4469	TP53 p.Arg282Trp	0.1949									Tissue+	√
43862		53	肺非鳞癌	肺腺癌	低分化	IV	淋巴结转移		初治	B1		1	1292.7	EGFR p.Glu746_Ala750del	0.0016											Plasma+	√
56	Female	58	Lung cancer	Lung adenocarcinoma	Low	IV	Multiple metastasis	2018年HER2突变	初治	T	1	1	-	ERBB2 p.Gly776delinsValCys	0.3052											Tissue+	√
43899		58	肺非鳞癌	肺腺癌	低分化	IV	多发转移		初治	B1		1	759.5	ERBB2 p.Gly776delinsValCys	0.1078											Plasma+	√
57	Female	47	Lung cancer	Lung adenocarcinoma	Low	IIIB	Multiple metastasis		耐药	T	1	1	-	EGFR p.Leu858Arg	0.8563	EGFR p.Thr790Met	0.1603	TP53 p.Arg342Ter	0.4524	EGFR CNV amplification	25					Tissue+	√
44088		47	肺非鳞癌	肺腺癌易瑞沙耐药	低分化	IIIB	多发转移		耐药	B1		1	14593.5	EGFR p.Leu858Arg	0.1599	EGFR p.Thr790Met	0.0546	TP53 p.Arg342Ter	0.0083							Plasma+	√
58	Male	60	Lung cancer	Lung adenocarcinoma	Low	IV	No metastasis	2019年院内NGS检测ALK融合	初治	T	1	1	-	ALK EML4(6)-ALK(20) Fusion	0.0126	TP53 p.Gln331Ter	0.1248	ALK p.Phe1174Leu	0.0779	CTNNB1 p.Ser37Phe	0.0837					Tissue+	√
44089		60	肺非鳞癌	肺腺癌ALK融合	低分化	IV	未转移		初治	B1		1	882.4	ALK EML4(6)-ALK(20) Fusion	0.0003											Plasma+	√
59	Male	76	Lung cancer	Lung cancer	Low	IV	No metastasis		初治	T	1	1	-	KRAS p.Gln61His	0.3715											Tissue+	√
43978		76	肺非鳞癌	肺癌	低分化	IV	无转移		初治	B1		1	29531.6	KRAS p.Gln61His	0.0354											Plasma+	√
61	Female	39	Lung cancer	Right lung adenocarcinoma	Low	IIIA	No metastasis		初治	T	1	1	-	EGFR p.Leu861Gln	0.3552	APC p.Glu1554fs	0.2523	TP53 p.Met133Lys	0.2681							Tissue+	√
43998		39	肺非鳞癌	肺腺癌	低分化	IIIA	未转移		初治	B1		1	15509	EGFR p.Leu861Gln	0.0636			TP53 p.Met133Lys	0.0248							Plasma+	√
63	Male	66	Lung cancer	Lung adenocarcinoma	Low	IIIB	Multiple metastasis		初治	T	1	1	-	KRAS p.Gly12Cys	0.131	STK11 p.Asp194Tyr	0.1036	TP53 p.Tyr220Cys	0.1469	ATM p.Leu315Ter	0.0624					Tissue+	√
44040		66	肺非鳞癌	肺腺癌	低分化	IIIB	多发转移		初治	B1		1	2179	KRAS p.Gly12Cys	0.0094	STK11 p.Asp194Tyr	0.0085									Plasma+	√
64	Female	66	Lung cancer	Lung cancer	Low	IV	Lymph node metastasis		初治	T	1	1	-	BRAF p.Val600Glu	0.1571	AKT1 p.Glu17Lys	0.077									Tissue+	√
44122		66	肺非鳞癌	肺癌（多形性癌）	低分化	IV	淋巴结转移		初治	B1		1	2066.7	BRAF p.Val600Glu	0.0028											Plasma+	√
67	Male	63	Lung cancer	Lung adenocarcinoma	Low	IIIB	Multiple metastasis		初治	T	1	1	-	EGFR p.Glu746_Ala750del	0.3872	EGFR CNV amplification	4									Tissue+	√
44154		63	肺非鳞癌	肺腺癌	低分化	IIIB	多发转移		初治	B1		1	922.9	EGFR p.Glu746_Ala750del	0.0952											Plasma+	√
68	Female	76	Lung cancer	Lung adenocarcinoma	Low	IIA	No metastasis		初治	T	1	1	-	EGFR p.Glu746_Ala750del	0.373	MET CNV amplification	4									Tissue+	√
44193		76	肺非鳞癌	肺腺癌	低分化	IIA	未转移		初治	B1		1	1699.6	EGFR p.Glu746_Ala750del	0.0059											Plasma+	√
69	Female	78	Lung cancer	Lung adenocarcinoma	Low	IV	Lymph node metastasis		初治	T	1	1	-	EGFR p.Leu858Arg	0.0949											Tissue+	√
44036		78	肺非鳞癌	肺腺癌	低分化	IV	淋巴结转移		初治	B1		1	65999.4	EGFR p.Leu858Arg	0.2834	CCNE1 CNV amplification	4									Plasma+	√
70	Female	69	Lung cancer	Lung adenocarcinoma	Low	IV	Lymph node metastasis		初治	T	1	1	-	EGFR p.Leu858Arg	0.3313	TP53 p.Ile162Phe	0.2841	EGFR CNV amplification	7							Tissue+	√
44027		69	肺非鳞癌	肺腺癌	低分化	IV	淋巴结转移		初治	B1		1	1340.8	EGFR p.Leu858Arg	0.0155											Plasma+	√
71	Female	75	Lung cancer	Lung adenocarcinoma	Low	IV	Lymph node metastasis		初治	T	1	1	-	EGFR p.Leu858Arg	0.2785	TP53 p.Glu294Ter	0.2411									Tissue+	√
44041		75	肺非鳞癌	肺腺癌	低分化	IV	淋巴结转移		初治	B1		1	1115.8	EGFR p.Leu858Arg	0.0028	EGFR p.Asn771_His773dup	0.0012									Plasma+	√
72	Female	83	Lung cancer	Lung adenocarcinoma	Low	IIIB	No metastasis		初治	T	1	1	-	EGFR p.Leu858Arg	0.0879											Tissue+	√
44039		83	肺非鳞癌	肺腺癌	低分化	IIIB	无转移		初治	B1		1	1127	EGFR p.Leu858Arg	0.0022	KRAS p.Gly12Val	0.0015									Plasma+	√
73	Male	69	Lung cancer	Lung adenocarcinoma	Middle	IIIB	Lymph node metastasis		初治	T	1	1	-	KRAS p.Gly12Val	0.3403											Tissue+	√
44029		69	肺非鳞癌	肺腺癌，术后初治	中分化	IIIB	淋巴结转移		初治	B1		1	3040.3	KRAS p.Gly12Val	0.0407											Plasma+	√
75	Male	64	Lung cancer	Lung adenocarcinoma	Low	IIIA	No metastasis		初治	T	1	1	-	KRAS p.Gly12Ala	0.0485											Tissue+	√
44015		64	肺非鳞癌	肺腺癌	低分化	IIIA	无转移		初治	B1		1	7714.3	KRAS p.Gly12Ala	0.022											Plasma+	√
82	Male	64	Lung cancer	Lung adenocarcinoma	Low	IIIA	No metastasis		初治	T	1	1	-	EGFR p.Leu747_Pro753delinsSer	0.2015	TP53 p.Arg273Cys	0.1803									Tissue+	√
44280		64	肺非鳞癌	肺腺癌	低分化	IIIA	无转移		初治	B1		1	22909.7	EGFR p.Leu747_Pro753delinsSer	0.0422	TP53 p.Arg273Cys	0.0312									Plasma+	√
83	Female	52	Lung cancer	Lung adenocarcinoma	Low	IV	Lymph node metastasis		耐药	T	1	1	-	EGFR p.Glu746_Ala750del	0.8777	TP53 p.Gln192Ter	0.2948	TP53 p.Arg175His	0.0114	EGFR CNV amplification	20	MET CNV amplification	12			Tissue+	√
44203		52	肺非鳞癌	肺腺癌，既往EGFR19外显子缺失，奥希替尼4个月进展	低分化	IV	淋巴结转移		耐药	B1		1	576.9	EGFR p.Glu746_Ala750del	0.004											Plasma+	√
84	Female	66	Lung cancer	Lung adenocarcinoma	Low	IV	Lymph node metastasis		初治	T	1	1	-	EGFR p.Glu746_Ala750del	0.2666	PIK3CA p.Glu545Lys	0.0248									Tissue+	√
44217		66	肺非鳞癌	肺腺癌	低分化	IV	淋巴结转移		初治	B1		1	4513.5	EGFR p.Glu746_Ala750del	0.0179											Plasma+	√
85	Female	53	Lung cancer	Lung adenocarcinoma	Low	IV	Multiple lymph node metastasis		初治	T	1	1	-	EGFR p.Leu747_Ser752del	0.3106	CTNNB1 p.Asp32Tyr	0.0524	TP53 p.Tyr220Cys	0.3594							Tissue+	√
44057		53	肺非鳞癌	肺腺癌	低分化	IV	多发淋巴结转移		初治	B1		1	1106.5	EGFR p.Leu747_Ser752del	0.007			TP53 p.Tyr220Cys	0.0089							Plasma+	√
87	Female	48	Lung cancer	Lung adenocarcinoma Brain metastasis	Low	IV	Lymph node metastasis		初治	T	1	1	-	EGFR p.Glu746_Ala750del	0.1777	CDK4 CNV amplification	6									Tissue+	√
44138		48	肺非鳞癌	肺腺癌脑转移	低分化	IV	淋巴结转移		初治	B1		1	959.7	EGFR p.Glu746_Ala750del	0.0325											Plasma+	√
89	Female	67	Lung cancer	Lung adenocarcinoma	Low	IV	Multiple metastasis		初治	T	1	1	-	EGFR p.Glu746_Ala750del	0.3737	TP53 p.Glu285Lys	0.318									Tissue+	√
44032		67	肺非鳞癌	肺腺癌	低分化	IV	胸廓、腰椎及骨盆多发转移		初治	B1		1	43842.7	EGFR p.Glu746_Ala750del	0.1613	TP53 p.Glu285Lys	0.1872									Plasma+	√
90	Male	67	Lung cancer	Lung adenocarcinoma	Low	IV	Multiple metastasis		初治	T	1	1	-	KRAS p.Gly12Cys	0.2781	TP53 p.Cys135Phe	0.1083	KRAS p.Gly13Asp	0.015	APC p.Thr882fs	0.0055					Tissue+	√
44032		67	肺非鳞癌	肺腺癌	低分化	IV	多发转移		初治	B1		1	3486.91	KRAS p.Gly12Cys	0.1085	TP53 p.Cys135Phe	0.0137									Plasma+	√
91	Female	71	Lung cancer	Right lung adenocarcinoma	Low	IV	Multiple metastasis		耐药	T	1	1	-	EGFR p.Thr790Met	0.0921	EGFR p.Leu858Arg	0.1941									Tissue+	√
44028		71	肺非鳞癌	右肺腺癌，吉非替尼、9291治疗后。1.患者此次穿刺病理报告未出 2.2015-10-14河南省肿瘤基因检测EGFR 21号外显子突变，予吉非替尼治疗；2019-3-9平顶山市第一人民医院复查提示肿瘤进展：双肺转移、胸膜及心包转移、胸水见腺癌细胞；2019-3-15胸水基因检测阴性，服用AZD9291治疗；2020年6月无明显诱因出现右胸背部阵发性刺痛不适 3.此次检测重点关注有无TKI耐药机制的变异 4.诊心安第一次送检。 如果T样本未穿到肿瘤细胞，诊心安报告只出B1样本结果	低分化	IV	双肺转移、胸膜及心包转移		耐药	B1		1	5223.2	EGFR p.Thr790Met	0.0012	EGFR p.Leu858Arg	0.0138									Plasma+	√
93	Female	71	Lung cancer	Invasive right lung adenocarcinoma	Low	IIB	No metastasis		初治	T	1	1	-	EGFR p.Leu858Arg	0.2731											Tissue+	√
44042		71	肺非鳞癌	肺腺癌	低分化	IIB	未转移		初治	B1		1	1969.7	EGFR p.Leu858Arg	0.0331											Plasma+	√
94	Female	58	Lung cancer	Invasive right lung adenocarcinoma	Low	IV	Lymph node metastasis		初治	T	1	1	-	EGFR p.Glu746_Ala750del	0.6188	EGFR p.Thr790Met	0.0804	EGFR CNV amplification	8							Tissue+	√
44064		58	肺非鳞癌	肺腺癌	低分化	IV	淋巴结转移		初治	B1		1	744.5	EGFR p.Glu746_Ala750del	0.2133											Plasma+	√
95	Female	39	Lung cancer	Invasive lung adenocarcinoma	Low	IV	Lymph node metastasis		初治	T	1	1	-	EGFR p.Leu858Arg	0.1512											Tissue+	√
44077		39	肺非鳞癌	肺腺癌	低分化	IV	淋巴结转移		初治	B1		1	2445.8	EGFR p.Leu858Arg	0.0215											Plasma+	√
97	Female	75	Lung cancer	Invasive left lung adenocarcinoma	Low	IV	Lymph node metastasis		初治	T	1	1	-	KRAS p.Gly12Asp	0.1578	STK11 p.Lys84Ter	0.0609	CCND1 CNV amplification	4							Tissue+	√
44134		75	肺非鳞癌	肺腺癌	低分化	IV	淋巴结转移		初治	B1		1	1272.7	KRAS p.Gly12Asp	0.0125											Plasma+	√
104	Female	49	Lung cancer	Lung adenocarcinoma	Low	IV	Lymph node metastasis		初治	T	1	1	-	EGFR p.Glu746_Ala750del	0.6943	EGFR CNV amplification	10									Tissue+	√
44138		49	肺非鳞癌	肺腺癌	低分化	IV	淋巴结转移		初治	B1		1	50058.7	EGFR p.Glu746_Ala750del	0.1995											Plasma+	√
105	Female	50	Lung cancer	Lung adenocarcinoma	Low	IV	Lymph node metastasis		初治	T	1	1	-	EGFR p.Leu858Arg	0.3557	ERBB2 CNV amplification	5									Tissue+	√
44133		50	肺非鳞癌	肺腺癌	低分化	IV	淋巴结转移		初治	B1		1	419.7	EGFR p.Leu858Arg	0.1057											Plasma+	√
106	Male	59	Lung cancer	Lung adenocarcinoma	Low	IIA	No metastasis		初治	T	1	1	-	EGFR p.Glu746_Ala750del	0.3177	MET CNV amplification	4	CDK4 CNV amplification	19							Tissue+	√
44113		59	肺非鳞癌	肺腺癌，初治	低分化	IIA	未转移		初治	B1		1	1802.4	EGFR p.Glu746_Ala750del	0.0014											Plasma+	√
107	Male	69	Lung cancer	Lung adenocarcinoma	Low	IV	Multiple lymph node metastasis	Yes突变，未知具体位点，既往用过奥西替尼	耐药	T	1	1	-	EGFR p.Glu746_Thr751delinsIle	0.2807											Tissue+	√
44156		69	肺非鳞癌	肺腺癌	低分化	IV	多发淋巴结转移		耐药	B1		1	624.4	EGFR p.Glu746_Thr751delinsIle	0.0061											Plasma+	√
110	Male	78	Lung cancer	Lung cancer	Low	IV	Liver metastasis		初治	T	1	1	-	KRAS p.Gln61Leu	0.3949	TP53 p.Tyr163Cys	0.3079	MET CNV amplification	5							Tissue+	√
44245		78	肺非鳞癌	肠癌+肺癌伴肝转移	低分化	IV	肝转移		初治	B1		1	208069	KRAS p.Gln61Leu	0.2601	TP53 p.Tyr163Cys	0.1919									Plasma+	√
111	Female	56	Lung cancer	Lung adenocarcinoma	Low	IV	Lymph node metastasis		初治	T	1	1	-	EGFR p.Glu746_Ala750del	0.0661	TP53 p.Arg273His	0.0707					CCNE1 CNV amplification	7			Tissue+	√
44120		56	肺非鳞癌	肺腺癌	低分化	IV	淋巴结转移		初治	B1		1	13608	EGFR p.Glu746_Ala750del	0.1088	TP53 p.Arg273His	0.131									Plasma+	√
115	Male	76	Lung cancer	Lung adenocarcinoma	Middle	IIIB	Lymph node metastasis		初治	T	1	1	155247	EGFR p.Leu858Arg	0.5663	EGFR p.Thr790Met	0.6103	CTNNB1 p.Ser45Phe	0.2407							Tissue+	√
44161		76	肺非鳞癌	肺腺癌	中分化	IIIB	淋巴转移		初治	B1		1	-	EGFR p.Leu858Arg	0.6764	EGFR p.Thr790Met	0.6738	CTNNB1 p.Ser45Phe	0.2333							Plasma+	√
116	Male	59	Lung cancer	Lung adenocarcinoma	Middle	IIIB	No metastasis		初治	T	1	1	-	BRAF p.Val600Glu	0.1565	TP53 p.Asp281Glu	0.2725							PIK3CA CNV amplification	4	Tissue+	√
44180		59	肺非鳞癌	肺腺癌	中分化	IIIB	无转移		初治	B1		1	53801.4	BRAF p.Val600Glu	0.1704	TP53 p.Asp281Glu	0.2595									Plasma+	√
117	Female	72	Lung cancer	Lung adenocarcinoma	Low	IV	Lymph node metastasis		初治	T	1	1	-	EGFR p.Glu746_Ala750del	0.3474	TP53 p.His193Arg	0.3659									Tissue+	√
44169		72	肺非鳞癌	肺腺癌	低分化	IV	淋巴结转移		初治	B1		1	15648.8	EGFR p.Glu746_Ala750del	0.2049	TP53 p.His193Arg	0.0263									Plasma+	√
118	Male	52	Lung cancer	Lung adenocarcinoma	Low	IV	Lymph node metastasis		初治	T	0	1	-	KRAS p.Gly12Val	0.0123	TP53 p.Tyr220Cys	0.0181									Tissue+	√
44148		52	肺非鳞癌	肺腺癌	低分化	IV	淋巴结转移		初治	B1		1	9698.6	EGFR p.Leu858Arg	0.1335											Plasma+	√
121	Male	71	Lung cancer	Lung adenocarcinoma	Low	IV	Lymph node metastasis		初治	T	0	1	-	KRAS p.Gly12Cys	0.042											Tissue+	√
44179		71	肺非鳞癌	肺腺癌	低分化	IV	淋巴结转移		初治	B1		1	4288.5	EGFR p.Glu746_Ala750del	0.1076											Plasma+	√
124	Male	59	Lung cancer	Lung cancer	Low	IV	Lymph node metastasis		初治	T	1	1	-	EGFR p.Leu858Arg	0.0313	TP53 p.Arg213Ter	0.0108									Tissue+	√
44189		59	肺非鳞癌	肺癌	低分化	IV	淋巴结转移		初治	B1		1	1036.4	EGFR p.Leu858Arg	0.0014	TP53 p.Arg213Ter	0.0031									Plasma+	√
128	Male	64	Lung cancer	Lung cancer	Low	IV	Lymph node metastasis		初治	T	1	1	-	ERBB2 p.Ser310Phe	0.0976	EGFR p.Leu858Arg	0.6376	TP53 p.Ser166Ter	0.2513	TP53 p.Arg342fs	0.0624	EGFR CNV amplification	7	CCNE1 CNV amplification	6	Tissue+	√
44214		64	肺非鳞癌	肺癌	低分化	IV	淋巴结转移		初治	B1		1	12783.3	ERBB2 p.Ser310Phe	0.0073	EGFR p.Leu858Arg	0.188									Plasma+	√
135	Female	55	Lung cancer	Lung adenocarcinoma	Low	IV	No metastasis		初治	T	1	1	-	TP53 p.Trp91Ter	0.2487	EGFR p.Glu746_Thr751delinsIle	0.2667									Tissue+	√
44237		55	肺非鳞癌	肺腺癌	低分化	IV	无转移		初治	B1		1	110279	TP53 p.Trp91Ter	0.2425	EGFR p.Glu746_Thr751delinsIle	0.3243									Plasma+	√
137	Female	51	Lung cancer	Lung cancer	Low	IV	Lymph node metastasis		初治	T	1	1	-	TP53 p.Asp259Tyr	0.2286	EGFR p.Leu858Arg	0.0051	RET KIF5B(15)-RET(12)	0.0243	EGFR p.Thr790Met	0.0024	CDK4 CNV amplification	4			Tissue+	√
44170		51	肺非鳞癌	肺癌	低分化	IV	淋巴结转移		初治	B1		1	4174.5	TP53 p.Asp259Tyr	0.0262	EGFR p.Leu858Arg	0.0042	RET KIF5B(15)-RET(12)	0.0031							Plasma+	√
142	Female	55	Lung cancer	Lung adenocarcinoma	Low	IV	Lymph node metastasis		初治	T	1	1	-	EGFR p.Glu746_Ala750del	0.1993	EGFR p.Thr790Met	0.0483									Tissue+	√
44207		55	肺非鳞癌	肺腺癌	低分化	IV	淋巴结转移		初治	B1		1	864.2	EGFR p.Glu746_Ala750del	0.0078	EGFR p.Thr790Met	0.0019									Plasma+	√
144	Male	62	Lung cancer	Lung adenocarcinoma	Low	IIIB	Multiple metastasis		初治	T	1	1	-	KRAS p.Gly12Cys	0.3938											Tissue+	√
44207		62	肺非鳞癌	肺腺癌	低分化	IIIB	多发转移		初治	B1		1	920	KRAS p.Gly12Cys	0.002											Plasma+	√
145	Female	66	Lung cancer	Invasive lung adenocarcinoma	Low	IV	Lymph node metastasis		初治	T	1	1	-	EGFR p.Leu858Arg	0.0906											Tissue+	√
44203		66	肺非鳞癌	非粘液性、浸润性肺腺癌	低分化	IV	淋巴结转移		初治	B1		1	1078	EGFR p.Leu858Arg	0.0035											Plasma+	√
148	Male	71	Lung cancer	Lung cancer	Low	IV	Lymph node metastasis		初治	T	1	1	-	KRAS p.Gly13Asp	0.1767											Tissue+	√
44200		71	肺非鳞癌	肺癌	低分化	IV	淋巴结转移		初治	B1		1	6249.6	KRAS p.Gly13Asp	0.0494											Plasma+	√
151	Female	52	Lung cancer	Invasive lung adenocarcinoma	Low	IA	No metastasis		初治	T	1	1	-	EGFR p.Glu746_Ala750del	0.3319											Tissue+	√
44189		52	肺非鳞癌	浸润性肺腺癌，主型为腺泡型	低分化	IA	无转移		初治	B1		1	30816.2	EGFR p.Glu746_Ala750del	0.0815											Plasma+	√
152	Male	72	Lung cancer	Right lung adenocarcinoma	Low	IIIB	Bone metastasis		初治	T	1	1	-	KRAS p.Gly12Cys	0.2449											Tissue+	√
44181		72	肺非鳞癌	肺腺癌	低分化	IIIB	骨转移		初治	B1		1	1183.6	KRAS p.Gly12Cys	0.0125											Plasma+	√
156	Female	52	Lung cancer	Lung adenocarcinoma	Low	II	Lymph node metastasis		初治	T	1	1	-	ERBB2 p.Tyr772_Ala775dup	0.1882											Tissue+	√
44167		52	肺非鳞癌	肺腺癌	低分化	II	淋巴转移		初治	B1		1	1570.4	ERBB2 p.Tyr772_Ala775dup	0.0176											Plasma+	√
159	Female	88	Lung cancer	Right lung adenocarcinoma	Low	IIIB	No metastasis		初治	T	1	1	-	KRAS p.Gly12Val	0.0726	TP53 p.Arg248Trp	0.0442									Tissue+	√
44042		88	肺非鳞癌	右肺腺癌	低分化	IIIB	无转移		初治	B1		1	268.4	KRAS p.Gly12Val	0.0012	EGFR p.Asn771_His773dup	0.0012									Plasma+	√
160	Male	61	Lung cancer	Lung adenocarcinoma	Low	IIIA	No metastasis		初治	T	1	1	-	KRAS p.Gly12Val	0.0492											Tissue+	√
44042		61	肺非鳞癌	肺腺癌	低分化	IIIA	无转移		初治	B1		1	5674.3	KRAS p.Gly12Val	0.0152	DNMT3A p.Tyr536Ter	0.0083									Plasma+	√
164	Female	66	Lung cancer	Lung cancer	Low	IV	Lymph node metastasis		初治	T	1	1	-	EGFR p.Glu746_Ala750del	0.7536	EGFR CNV amplification	9									Tissue+	√
44194		66	肺非鳞癌	肺癌	低分化	IV	淋巴转移		初治	B1		1	77522.4	EGFR p.Glu746_Ala750del	0.3606			PIK3CA p.Glu545Lys	0.008							Plasma+	√
165	Female	63	Lung cancer	Lung cancer	Low	IV	No metastasis		初治	T	1	1	-	EGFR p.Leu858Arg	0.1809	TP53 p.Glu286Lys	0.2835									Tissue	√
44134		63	肺非鳞癌	肺癌	低分化	IV	未转移		初治	B1		1	854.1	EGFR p.Leu858Arg	0.0032											Plasma	√
167	Female	80	Lung cancer	Lung adenocarcinoma	Middle	IIIA	No metastasis		初治	T	1	1	-	EGFR p.Glu746_Ala750del	0.2884											Tissue+	√
44092		80	肺非鳞癌	肺腺癌	中分化	IIIA	未转移		初治	B1		1	5187.2	EGFR p.Glu746_Ala750del	0.0325											Plasma+	√
168	Male	52	Lung cancer	Lung adenocarcinoma	Middle	IIIA	No metastasis		初治	T	1	1	-	EGFR p.Leu858Arg	0.9098	EGFR CNV amplification	23	CDK4 CNV amplification	8	CCND1 CNV amplification	7					Tissue+	√
44145		52	肺非鳞癌	肺腺癌	中分化	IIIA	未转移		初治	B1		1	47135.8	EGFR p.Leu858Arg	0.8112	EGFR CNV amplification	9		5							Plasma+	√
170	Male	54	Lung cancer	Left lung cancer	Low	IV	Multiple lymph node metastasis	EGFR 20号外显子插入突变	初治	T	1	1	-	EGFR p.Ser768_Asp770dup	0.7536	EGFR CNV amplification	14	RB1 p.Arg467Ter	0.3605	TP53 p.Tyr163Cys	0.3598					Tissue+	√
44057		54	肺非鳞癌	左（侧）肺恶性肿瘤（IV期）	低分化	IV	多发淋巴结转移		初治	B1		1	15157.7	EGFR p.Ser768_Asp770dup	0.3087			RB1 p.Arg467Ter	0.0426	TP53 p.Tyr163Cys	0.03					Plasma+	√
173	Male	62	Lung cancer	Lung adenocarcinoma	Low	IV	Multiple lymph node metastasis		初治	T	1	1	-	MET CNV amplification	12	CCNE1 CNV amplification	6	POLE p.Ala2030fs	0.118	TP53 p.Arg273His	0.3755					Tissue+	√
44173		62	肺非鳞癌	肺腺癌	低分化	IV	多发淋巴结转移		初治	B1		1	33241.2	MET CNV amplification	6			POLE p.Ala2030fs	0.052	TP53 p.Arg273His	0.1346					Plasma+	√
177	Female	50	Lung cancer	Lung cancer	Middle	IIIA	No metastasis		初治	T	1	1	-	EGFR p.Leu858Arg	0.1637											Tissue+	√
44210		50	肺非鳞癌	肺癌	中分化	IIIA	未转移		初治	B1		1	3880.8	EGFR p.Leu858Arg	0.0325											Plasma+	√
178	Male	54	Lung cancer	Lung cancer	Low	IIIB	Multiple metastasis		初治	T	1	1	-	EGFR p.Leu858Arg	0.219											Tissue+	√
44215		54	肺非鳞癌	肺癌	低分化	IIIB	多发转移		初治	B1		1	105514	EGFR p.Leu858Arg	0.0525											Plasma+	√
180	Male	53	Lung cancer	Lung adenocarcinoma	Low	IV	Multiple lymph node metastasis		初治	T	1	1	-	EGFR p.Leu858Arg	0.6361	EGFR CNV amplification	9									Tissue+	√
44211		53	肺非鳞癌	肺腺癌	低分化	IV	多发淋巴结转移		初治	B1		1	17649.3	EGFR p.Leu858Arg	0.2758	EGFR CNV amplification	5									Plasma+	√
181	Male	53	Lung cancer	Lung adenocarcinoma	Low	IIIB	Multiple metastasis		初治	T	1	1	-	EGFR p.Leu858Arg	0.2547	TP53 p.His179Asn	0.0129									Tissue+	√
44203		53	肺非鳞癌	肺腺癌	低分化	IIIB	多发转移		初治	B1		1	4443.2	EGFR p.Leu858Arg	0.0038	KRAS p.Gly12Ala	0.005									Plasma+	√
182	Female	44	Lung cancer	Lung cancer	Middle	IIIB	Lymph node metastasis		初治	T	1	1	-	EGFR p.Glu746_Ala750del	0.3849	TP53 p.Gln317Ter	0.3913									Tissue+	√
44278		44	肺非鳞癌	肺癌	中分化	IIIB	淋巴转移		初治	B1		1	377.3	EGFR p.Glu746_Ala750del	0.0433	TP53 p.Gln317Ter	0.0211									Plasma+	√
184	Male	65	Lung cancer	Low Lung adenocarcinoma	Middle	IIIA	No metastasis		初治	T	1	1	-	KRAS p.Gly12Cys	0.7583	TP53 p.Arg273His	0.5805	CDK4 CNV amplification	5							Tissue+	√
44229		65	肺非鳞癌	低分化肺腺癌	中分化	IIIA	未转移		初治	B1		1	48430.3	KRAS p.Gly12Cys	0.2359	TP53 p.Arg273His	0.1336									Plasma+	√
185	Female	76	Lung cancer	Lung adenocarcinoma	Middle	IIIA	No metastasis		初治	T	1	1	-	EGFR p.Leu858Arg	0.2568	EGFR CNV amplification	5									Tissue+	√
44232		76	肺非鳞癌	肺腺癌	中分化	IIIA	未转移		初治	B1		1	312.1	EGFR p.Leu858Arg	0.0059											Plasma+	√
186	Female	66	Lung cancer	Lung adenocarcinoma	Middle	IIIA	No metastasis		初治	T	1	1	-	KRAS p.Gly12Cys	0.48	TP53 p.His179Asn	0.3435									Tissue+	√
44203		66	肺非鳞癌	肺腺癌	中分化	IIIA	未转移		初治	B1		1	8985	KRAS p.Gly12Cys	0.0279	TP53 p.His179Asn	0.0246									Plasma+	√
187	Female	67	Lung cancer	Lung adenocarcinoma	Low	IIIA	Multiple lymph node metastasis		初治	T	1	1	-	EGFR p.Leu858Arg	0.2841											Tissue+	√
44247		67	肺非鳞癌	肺腺癌	低分化	IIIA	多发淋巴结转移		初治	B1		1	370559	EGFR p.Leu858Arg	0.3925											Plasma+	√
188	Male	67	Lung cancer	Lung adenocarcinoma	Low	IV	Multiple lymph node metastasis		初治	T	1	1	-	EGFR p.Leu858Arg	0.0721	TP53 p.Arg280Gly	0.0887									Tissue+	√
44237		67	肺非鳞癌	肺腺癌	低分化	IV	多发淋巴结转移		初治	B1		1	6355.2	EGFR p.Leu858Arg	0.0156	TP53 p.Arg280Gly	0.0166									Plasma+	√
189	Male	55	Lung cancer	Lung adenocarcinoma	Low	IV	Multiple lymph node metastasis		初治	T	1	1	-	ERBB2 p.Tyr772_Ala775dup	0.4382											Tissue+	√
44235		55	肺非鳞癌	肺腺癌	低分化	IV	多发淋巴结转移		初治	B1		1	492	ERBB2 p.Tyr772_Ala775dup	0.0256	ALK p.Leu1196Met	0.0055									Plasma+	√
191	Male	58	Lung cancer	Invasive lung adenocarcinoma	Low	IV	Multiple lymph node metastasis		初治	T	1	1	-	KRAS p.Gly12Cys	0.6631	TP53 p.Met237Ile	0.6775									Tissue+	√
44222		58	肺非鳞癌	肺腺癌	低分化	IV	多发淋巴结转移		初治	B1		1	8438.3	KRAS p.Gly12Cys	0.0691	TP53 p.Met237Ile	0.0297									Plasma+	√
192	Male	68	Lung cancer	Lung cancer	Low	IV	Multiple lymph node metastasis		初治	T	1	1	-	EGFR p.Leu858Arg	0.2527	MET c.3028+1G>T	0.0517									Tissue+	√
44223		68	肺非鳞癌	肺癌	低分化	IV	多发淋巴结转移		初治	B1		1	2003.94	EGFR p.Leu858Arg	0.0531	MET c.3028+1G>T	0.0866									Plasma+	√
193	Male	58	Lung cancer	Lung adenocarcinoma	Low	IIIB	Multiple metastasis		初治	T	1	1	-	EGFR p.Leu858Arg	0.2371											Tissue+	√
44231		58	肺非鳞癌	肺腺癌	低分化	IIIB	多发转移		初治	B1		1	1567.5	EGFR p.Leu858Arg	0.0023											Plasma+	√
197	Male	65	Lung cancer	Lung adenocarcinoma	Low	IV	Multiple lymph node metastasis		初治	T	1	1	-	EGFR p.Leu858Arg	0.0385	FGFR3 CNV amplification	4	CCND1 CNV amplification	4							Tissue+	√
44215		65	肺非鳞癌	肺腺癌	低分化	IV	多发淋巴结转移		初治	B1		1	25250.9	EGFR p.Leu858Arg	0.112											Plasma+	√
198	Male	64	Lung cancer	Lung adenocarcinoma Lymph node metastasis	Low	IIIB	Lymph node metastasis		初治	T	1	1	-	ALK EML4(6)-ALK(20)	0.0389											Tissue+	√
44218		64	肺非鳞癌	肺腺癌淋巴结转移	低分化	IIIB	淋巴结转移		初治	B1		1	20268.2	ALK EML4(6)-ALK(20)	0.0089											Plasma+	√
199	Male	30	Lung cancer	Lung cancer	Low	IV	Multiple lymph node metastasis		初治	T	1	1	-	KRAS p.Gly12Val	0.3464	TP53 p.Arg175His	0.2246									Tissue+	√
44265		30	肺非鳞癌	肺癌	低分化	IV	多发淋巴结转移		初治	B1		1	90145.4	KRAS p.Gly12Val	0.1121	TP53 p.Arg175His	0.0931	FBXW7 p.Ser426Ter	0.003							Plasma+	√
200	Male	68	Lung cancer	Lung adenocarcinoma	Low	IV	No metastasis		初治	T	1	1	-	KRAS p.Gly12Val	0.4027	TP53 p.Arg273Leu	0.1297									Tissue+	√
44273		68	肺非鳞癌	肺腺癌	低分化	IV	未转移		初治	B1		1	9175	KRAS p.Gly12Val	0.0256	TP53 p.Arg273Leu	0.0111									Plasma+	√
201	Male	58	Lung cancer	Lung adenocarcinoma	Middle	IIIA	No metastasis		初治	T	1	1	-	EGFR p.Leu858Arg	0.7952	EGFR CNV amplification	13									Tissue+	√
44252		58	肺非鳞癌	肺腺癌	中分化	IIIA	未转移		初治	B1		1	1283.8	EGFR p.Leu858Arg	0.0042											Plasma+	√
202	Male	64	Lung cancer	Lung adenocarcinoma	Middle	IIIA	No metastasis		初治	T	1	1	-	EGFR p.Glu746_Ala750del	0.2482											Tissue+	√
44235		64	肺非鳞癌	肺腺癌	中分化	IIIA	未转移		初治	B1		1	2952.7	EGFR p.Glu746_Ala750del	0.0719											Plasma+	√
206	Female	59	Lung cancer	Lung adenocarcinoma	Low	IV	No metastasis		初治	T	1	1	-	EGFR p.Leu858Arg	0.8948	TP53 p.Pro301fs	0.275	EGFR CNV amplification	33	MET CNV amplification	5					Tissue+	√
44284		59	肺非鳞癌	肺腺癌（疑似）	低分化	IV	未转移		初治	B1		1	16797.4	EGFR p.Leu858Arg	0.0924											Plasma+	√
207	Male	56	Lung cancer	Lung cancer	Middle	IIIB	Lymph node metastasis		初治	T	1	1	-	KRAS p.Gly12Asp	0.1461											Tissue+	√
44266		56	肺非鳞癌	肺癌	中分化	IIIB	淋巴转移		初治	B1		1	202477	KRAS p.Gly12Asp	0.2372											Plasma+	√
210	Female	72	Lung cancer	Lung adenocarcinoma	Low	IV	Brain metastasis		初治	T	1	1	-	EGFR p.Leu858Arg	0.3845	TP53 p.Cys176Phe	0.2401									Tissue+	√
44271		72	肺非鳞癌	肺腺癌	低分化	IV	脑转移		初治	B1		1	1678.5	EGFR p.Leu858Arg	0.0026	ALK p.Leu1196Met	0.0023									Plasma+	√
211	Female	62	Lung cancer	Lung adenocarcinoma	Middle	IV	Lymph node metastasis		初治	T	1	1	-	EGFR p.Glu746_Ala750del	0.4237	EGFR CNV amplification	5	TP53 p.Arg158His	0.1732							Tissue+	√
44285		62	肺非鳞癌	肺腺癌	中分化	IV	淋巴转移		初治	B1		1	7592.6	EGFR p.Glu746_Ala750del	0.0702	AKT1 p.Gln79Lys	0.0027	TP53 p.Arg158His	0.0166			TP53 p.Arg273Ser	0.0038	TP53p.Arg249Ser	0.0058	Plasma+	√
212	Male	58	Lung cancer	Lung adenocarcinoma	Middle	IV	Lymph node metastasis		初治	T	1	1	-	EGFR p.Glu746_Ala750del	0.3902	EGFR CNV amplification	5									Tissue+	√
44270		58	肺非鳞癌	肺腺癌	中分化	IV	淋巴转移		初治	B1		1	6560.7	EGFR p.Glu746_Ala750del	0.0393											Plasma+	√
213	Female	64	Lung cancer	Invasive lung adenocarcinoma	Low	IV	Lymph node metastasis		初治	T	1	1	-	EGFR p.Glu746_Ala750del	0.9379	EGFR CNV amplification	19	CCND1 CNV amplification	10							Tissue+	√
44287		64	肺非鳞癌	腺样浸润性肺癌	低分化	IV	淋巴转移		初治	B1		1	87271.3	EGFR p.Glu746_Ala750del	0.906	EGFR CNV amplification	15	CCND1 CNV amplification	5							Plasma+	√
214	Male	55	Lung cancer	Lung cancer	Low	IV	Lymph node metastasis		初治	T	1	1	-	EGFR p.Leu747_Ala750delinsPro	0.0084											Tissue+	√
44268		55	肺非鳞癌	肺癌	低分化	IV	淋巴转移		初治	B1		1	38785.9	EGFR p.Leu747_Ala750delinsPro	0.065											Plasma+	√
216	Male	71	Lung cancer	Lung adenocarcinoma	Low	IV	Lymph node metastasis		初治	T	1	1	-	EGFR p.Ala767_Val769dup	0.3933	MET c.2942-13_2974del	0.3679	TP53 p.Arg273His	0.1426							Tissue+	√
44264		71	肺非鳞癌	肺腺癌	低分化	IV	淋巴转移		初治	B1		1	5856.7	EGFR p.Ala767_Val769dup	0.0202			TP53 p.Arg273His	0.0053							Plasma+	√
218	Female	64	Lung cancer	Lung adenocarcinoma	Middle	IIIA	No metastasis		初治	T	1	1	-	EGFR p.Leu858Arg	0.1583											Tissue+	√
44259		64	肺非鳞癌	肺腺癌	中分化	IIIA	未转移		初治	B1		1	999.3	EGFR p.Leu858Arg	0.0285											Plasma+	√
220	Male	56	Lung cancer	Non-small cell lung cancer	Low	IV	No metastasis		初治	T	1	1	-	EGFR p.Thr751_Ile759delinsAla	0.2548	PIK3CA p.Arg88Gln	0.0226									Tissue+	√
44287		56	肺非鳞癌	非小细胞肺癌	低分化	IV	无转移		初治	B1		1	1333.3	EGFR p.Thr751_Ile759delinsAla	0.0459											Plasma+	√
227	Male	49	Lung cancer	Lung adenocarcinoma	Low	IIIA	No metastasis		初治	T	1	1	-	EGFR p.Glu746_Thr751delinsIlePro	0.1552											Tissue+	√
44221		49	肺非鳞癌	肺腺癌	低分化	IIIA	未转移		初治	B1		1	15932.7	EGFR p.Glu746_Thr751delinsIlePro	0.0525											Plasma+	√
230	Female	66	Lung cancer	Lung adenocarcinoma	Low	IV	No metastasis	EGFRL858R突变	耐药	T	1	1	-	EGFR p.Leu858Arg	0.144	MET CNV amplification	13	TP53 p.Val173Ter	0.1921							Tissue+	√
44215		66	肺非鳞癌	肺腺癌	低分化	IV	无转移		耐药	B1		1	7741.2	EGFR p.Leu858Arg	0.0311	EGFR p.Thr790Met	0.003	TP53 p.Val173Ter	0.0253							Plasma+	√
231	Female	67	Lung cancer	Lung adenocarcinoma	Low	IIIA	No metastasis		初治	T	1	1	-	EGFR p.Leu858Arg	0.5658	CHEK2 p.Lys373Glu	0.0205	CCND1 CNV amplification	4							Tissue+	√
44236		67	肺非鳞癌	肺腺癌	低分化	IIIA	未转移		初治	B1		1	723.3	EGFR p.Leu858Arg	0.0025											Plasma+	√
232	Female	54	Lung cancer	Non-small cell lung cancer	Middle	IIIB	Lymph node metastasis		初治	T	1	1	-	EGFR p.Glu746_Ala750del	0.0537	BRCA1 c.5332+1G>A	0.4674									Tissue+	√
44247		54	肺非鳞癌	非小细胞肺癌	中分化	IIIB	淋巴转移		初治	B1		1	1263.8	EGFR p.Glu746_Ala750del	0.0153	BRCA1 c.5332+1G>A	0.5099	TP53 p.Ala161Thr	0.0026							Plasma+	√
234	Male	56	Lung cancer	Lung adenocarcinoma	Low	IIIA	Lymph node metastasis		初治	T	1	1	-	EGFR p.Leu747_Thr751del	0.2184											Tissue+	√
44190		56	肺非鳞癌	肺腺癌	低分化	IIIA	淋巴转移		初治	B1		1	68309.1	EGFR p.Leu747_Thr751del	0.0325											Plasma+	√
241	Female	55	Lung cancer	Lung adenocarcinoma	Low	IV	Metastasis		初治	T	1	1	-	EGFR p.Leu747_Thr751del	0.0533	TP53 p.Tyr107fs	0.0441									Tissue+	√
44274		55	肺非鳞癌	肺腺癌	低分化	IV	转移		初治	B1		1	1428.6	EGFR p.Leu747_Thr751del	0.01	TP53 p.Tyr107fs	0.0066									Plasma+	√
242	Male	56	Lung cancer	Lung cancer	Low	IV	No metastasis		初治	T	1	1	-	PIK3CA p.Arg108His	0.3676	EGFR p.Leu858Arg	0.2866									Tissue+	√
44215		56	肺非鳞癌	肺癌	低分化	IV	未转移		初治	B1		1	37524	PIK3CA p.Arg108His	0.2205	EGFR p.Leu858Arg	0.1408									Plasma+	√
246	Male	72	Lung cancer	Lung adenocarcinoma	Low	IIIB	Lymph node metastasis		初治	T	1	1	-	EGFR p.Glu746_Ser752delinsVal	0.1726											Tissue+	√
44264		72	肺非鳞癌	肺腺癌	低分化	IIIB	淋巴结转移		初治	B1		1	1330.9	EGFR p.Glu746_Ser752delinsVal	0.0521											Plasma+	√
248	Male	66	Lung cancer	Lung cancer	Low	IIIA	Lymph node metastasis		初治	T	1	1	-	EGFR p.Leu858Arg	0.6702											Tissue+	√
44267		66	肺非鳞癌	肺癌	低分化	IIIA	淋巴转移		初治	B1		1	274112	EGFR p.Leu858Arg	0.4735											Plasma+	√
249	Male	78	Lung cancer	Lung cancer	Low	IV	Bilateral lung metastasis		初治	T	1	1	-	KRAS p.Gly12Asp	0.4699											Tissue+	√
44279		78	肺非鳞癌	肺癌	低分化	IV	双肺转移		初治	B1		1	856.97	KRAS p.Gly12Asp	0.1538											Plasma+	√
251	Male	88	Lung cancer	Lung cancer	Low	IV	Lymph node metastasis		初治	T	1	1	-	EGFR p.Leu858Arg	0.1695	KRAS p.Gly12Ser	0.013									Tissue+	√
44280		88	肺非鳞癌	肺癌	低分化	IV	淋巴转移		初治	B1		1	12666.7	EGFR p.Leu858Arg	0.0141	KRAS p.Gly12Ser	0.0375	TP53 p.Ser241Phe	0.0055							Plasma+	√
254	Female	68	Lung cancer	Invasive lung adenocarcinoma	Low	IV	Lymph node metastasis		初治	T	1	1	-	EGFR p.Glu746_Ala750del	0.447	EGFR CNV amplification	6	MET CNV amplification	4							Tissue+	√
44293		68	肺非鳞癌	腺管状浸润性肺腺癌	低分化	IV	淋巴结转移		初治	B1		1	17869.9	EGFR p.Glu746_Ala750del	0.0674											Plasma+	√
255	Female	60	Lung cancer	Lung adenocarcinoma	Low	IIIA	No metastasis		初治	T	1	1	-	EGFR p.Leu858Arg	0.3575	EGFR CNV amplification	6									Tissue+	√
44294		60	肺非鳞癌	肺腺癌	低分化	IIIA	未转移		初治	B1		1	2870.3	EGFR p.Leu858Arg	0.0585	FGFR3 CNV amplification	4									Plasma+	√
257	Female	57	Lung cancer	Lung cancer	Middle	IIIB	No metastasis		初治	T	1	1	-	EGFR p.Leu858Arg	0.0671											Tissue+	√
44295		57	肺非鳞癌	肺癌	中分化	IIIB	无转移		初治	B1		1	5914.8	EGFR p.Leu858Arg	0.0509											Plasma+	√
259	Male	54	Lung cancer	Lung adenocarcinoma	Low	IV	Lymph node metastasis		初治	T	1	1	-	EGFR p.Glu709Lys	0.3089	EGFR p.Gly719Ala	0.3037									Tissue+	√
44300		54	肺非鳞癌	肺腺癌	低分化	IV	淋巴结转移		初治	B1		1	2683.6	EGFR p.Glu709Lys	0.0589	EGFR p.Gly719Ala	0.0255									Plasma+	√
263	Male	74	Lung cancer	Lung adenocarcinoma	Low	IIIA	Lymph node metastasis		初治	T	1	1	-	EGFR p.Glu746_Ala750del	0.4641	EGFR CNV amplification	5	CDK4 CNV amplification	4							Tissue+	√
44301		74	肺非鳞癌	肺腺癌	低分化	IIIA	淋巴结转移		初治	B1		1	4156.7	EGFR p.Glu746_Ala750del	0.0138											Plasma+	√
264	Female	53	Lung cancer	Lung adenocarcinoma	Low	IIIB	No metastasis		初治	T	1	1	-	EGFR p.Leu858Arg	0.107											Tissue+	√
44302		53	肺非鳞癌	肺腺癌	低分化	IIIB	未转移		初治	B1		1	801.3	EGFR p.Leu858Arg	0.0055											Plasma+	√
265	Male	72	Lung cancer	Lung adenocarcinoma	Low	IV	Metastasis		初治	T	1	1	-	EGFR p.Leu858Arg	0.0792											Tissue+	√
44302		72	肺非鳞癌	肺腺癌	低分化	IV	转移		初治	B1		1	4293.3	EGFR p.Leu858Arg	0.0014											Plasma+	√
266	Female	59	Lung cancer	Lung cancer	Low	IIIB	No metastasis		初治	T	1	1	-	EGFR p.Leu858Arg	0.0465											Tissue+	√
44302		59	肺非鳞癌	肺癌	低分化	IIIB	未转移		初治	B1		1	700.1	EGFR p.Leu858Arg	0.0032											Plasma+	√
268	Female	56	Lung cancer	Lung cancer	Low	IIIB	No metastasis		初治	T	1		-	EGFR p.Leu747_Thr751del	0.1739											Tissue+	√
44326		56	肺非鳞癌	肺癌	低分化	IIIB	未转移		初治	B1		1	5189.4	EGFR p.Leu747_Thr751del	0.089											Plasma+	√
273	Male	63	Lung cancer	Lung adenocarcinoma	Low	IV	Lymph node metastasis		初治	T	1	1	-	EGFR p.Gly719Cys	0.7627	EGFR p.Ser768Ile	0.7995	EGFR CNV amplification	15	MET CNV amplification	4	CCND1 CNV amplification	7			Tissue+	√
44385		63	肺非鳞癌	肺腺癌	低分化	IV	淋巴结转移		初治	B1		1	41825.1	EGFR p.Gly719Cys	0.1465	EGFR p.Ser768Ile	0.142									Plasma+	√
274	Female	66	Lung cancer	Lung adenocarcinoma	Low	IV	Lymph node metastasis		初治	T	1	1	-	EGFR p.Glu746_Ala750del	0.7332	EGFR CNV amplification	9	CDK4 CNV amplification	11							Tissue+	√
44386		66	肺非鳞癌	肺腺癌	低分化	IV	淋巴结转移		初治	B1		1	639.3	EGFR p.Glu746_Ala750del	0.355											Plasma+	√
283	Female	59	Lung cancer	Lung adenocarcinoma	Low	IIIB	No metastasis		初治	T	1	1	-	EGFR p.Leu858Arg	0.3047	NTRK1 CNV amplification	14	CCND1 CNV amplification	5							Tissue+	√
44427		59	肺非鳞癌	肺腺癌	低分化	IIIB	未转移		初治	B1		1	2278.5	EGFR p.Leu858Arg	0.0073											Plasma+	√
284	Male	42	Lung cancer	Lung cancer	Middle	IIIA	Lymph node metastasis		初治	T	1	1	-	ERBB2 CNV amplification	4											Tissue+	√
44424		42	肺非鳞癌	肺癌	中分化	IIIA	淋巴结转移		初治	B1		1	518	ERBB2 CNV amplification	4											Plasma+	√
286	Female	57	Lung cancer	Lung adenocarcinoma	Low	IV	Lymph node metastasis		初治	T	1	1	-	ERBB2 p.Gly776delinsValCys	0.4645	TP53 p.Asp281His	0.1533	TP53 p.Arg306Ter	0.0316							Tissue+	√
44434		57	肺非鳞癌	肺腺癌	低分化	IV	淋巴结转移		初治	B1		1	182398	ERBB2 p.Gly776delinsValCys	0.5972	TP53 p.Asp281His	0.2046									Plasma+	√
289	Female	47	Lung cancer	Lung cancer	Low	IIIA	No metastasis		初治	T	1	1	-	EGFR p.Glu746_Ala750del	0.149	TP53 p.Leu289fs	0.1883									Tissue+	√
44450		47	肺非鳞癌	肺癌	低分化	IIIA	未转移		初治	B1		1	749.1	EGFR p.Glu746_Ala750del	0.0024											Plasma+	√
290	Female	65	Lung cancer	Lung adenocarcinoma	Low	IV	Lymph node metastasis		初治	B1	1	1	10737	ERBB2 p.Tyr772_Ala775dup	0.0172											Tissue+	√
44463		65	肺非鳞癌	肺腺癌	低分化	IV	淋巴结转移		初治	T		1	-	ERBB2 p.Tyr772_Ala775dup	0.6571	MET CNV amplification	4	KRAS CNV amplification	4							Plasma+	√
295	Male	75	Lung cancer	Invasive lung adenocarcinoma	Low	IV	Multiple metastasis		初治	T	1	1	-	ERBB2 CNV amplification	5	FGFR3 CNV amplification	4									Tissue+	√
44382		75	肺非鳞癌	浸润性腺癌	低分化	IV	多发转移		初治	B1		1	1.51412e+06	ERBB2 CNV amplification	4	NTRK1 CNV amplification	5									Plasma+	√
296	Female	66	Lung cancer	Lung adenocarcinoma	Low	IIIB	No metastasis		初治	T	1	1	-	EGFR p.Leu861Gln	0.1898	NRAS p.Gln61Arg	0.013									Tissue+	√
44383		66	肺非鳞癌	肺腺癌	低分化	IIIB	未转移		初治	B1		1	6000	EGFR p.Leu861Gln	0.015											Plasma+	√
297	Female	59	Lung cancer	Lung cancer	Middle	IIIA	No metastasis		初治	T	1	1	-	TP53 p.Trp53Ter	0.0259	EGFR p.Leu858Arg	0.041									Tissue+	√
44410		59	肺非鳞癌	肺癌	中分化	IIIA	无转移		初治	B1		1	77575.8	TP53 p.Trp53Ter	0.1628	EGFR p.Leu858Arg	0.0932									Plasma+	√
300	Male	45	Lung cancer	Lung adenocarcinoma	Middle	IIIA	Lymph node metastasis		初治	T	1	1	-	EGFR p.Leu858Arg	0.2296	ERBB2 CNV amplification	14									Tissue+	√
44417		45	肺非鳞癌	肺腺癌	中分化	IIIA	淋巴结转移		初治	B1		1	2535.1	EGFR p.Leu858Arg	0.0265											Plasma+	√
301	Male	56	Lung cancer	Lung adenocarcinoma	Middle	IIIA	Lymph node metastasis		初治	T	1	1	-	EGFR p.Leu858Arg	0.2005											Tissue+	√
44419		56	肺非鳞癌	肺腺癌	中分化	IIIA	淋巴结转移		初治	B1		1	0	EGFR p.Leu858Arg	0.0065											Plasma+	√
302	Female	52	Lung cancer	Lung adenocarcinoma	Low	IV	Metastasis	EGFR 19del	初治	T	1	1	-	BRCA2 p.Arg2494Ter	0.5428	EGFR p.Leu747_Ser752del	0.33									Tissue+	√
44419		52	肺非鳞癌	肺腺癌	低分化	IV	转移		初治	B1		1	2909.1	BRCA2 p.Arg2494Ter	0.4582											Plasma+	√
304	Female	82	Lung cancer	Lung cancer	Low	IIIB	Lymph node metastasis		初治	T	1	1	-	EGFR p.Leu858Arg	0.2294	CCNE1 CNV amplification	9									Tissue+	√
44427		82	肺非鳞癌	肺癌	低分化	IIIB	淋巴转移		初治	B1		1	9779.6	EGFR p.Leu858Arg	0.0489	CCNE1 CNV amplification	4									Plasma+	√
305	Male	62	Lung cancer	Lung cancer	Low	IIIA	Lymph node metastasis		初治	T	1	1	-	EGFR p.Leu861Gln	0.3204											Tissue+	√
44428		62	肺非鳞癌	肺癌	低分化	IIIA	淋巴转移		初治	B1		1	8091.8	EGFR p.Leu861Gln	0.028	PIK3CA p.Glu545Lys	0.0063									Plasma+	√
310	Male	77	Lung cancer	Lung adenocarcinoma	Low	IIIB	No metastasis		初治	T	1	1	-	EGFR p.Leu858Arg	0.6158	TP53 p.His179Asn	0.5421	EGFR p.Thr790Met	0.0929							Tissue+	√
44445		77	肺非鳞癌	肺腺癌	低分化	IIIB	无转移		初治	B1		1	2640.5	EGFR p.Leu858Arg	0.009	EGFR p.Thr790Met	0.0021									Plasma+	√
314	Female	56	Lung cancer	Lung cancer	Low	IIIB	Lymph node metastasis		初治	T	1	1	-	EGFR p.Glu746_Ala750del	0.2188	KRAS CNV amplification	4									Tissue+	√
44466		56	肺非鳞癌	肺癌	低分化	IIIB	淋巴结转移		初治	B1		1	31021.2	EGFR p.Glu746_Ala750del	0.0148											Plasma+	√
317	Male	30	Lung cancer	Lung adenocarcinoma	Low	IV	Lymph node metastasis		初治	T	1	1	-	EGFR p.Leu747_Ala750delinsPro	0.1363	CDK4 CNV amplification	5									Tissue+	√
44324		30	肺非鳞癌	肺腺癌	低分化	IV	淋巴转移		初治	B1		1	1780.6	EGFR p.Leu747_Ala750delinsPro	0.0065											Plasma+	√
320	Female	68	Lung cancer	Lung adenocarcinoma	Low	IIIB	Lymph node metastasis		初治	T	1	1	-	EGFR p.Glu709_Thr710delinsAsp	0.5662	MET CNV amplification	5									Tissue+	√
44327		68	肺非鳞癌	肺腺癌	低分化	IIIB	淋巴结转移		初治	B1		1	2045.5	EGFR p.Glu709_Thr710delinsAsp	0.1232											Plasma+	√
323	Female	66	Lung cancer	Lung cancer	Low	IV	Multiple metastasis		初治	T	1	1	-	KRAS p.Gly12Val	0.1908	TP53 p.Pro152Leu	0.0163									Tissue+	√
44330		66	肺非鳞癌	肺癌	低分化	IV	多发转移		初治	B1		1	529.5	KRAS p.Gly12Val	0.1008											Plasma+	√
324	Female	85	Lung cancer	Lung adenocarcinoma	Low	IV	Multiple metastasis		初治	T	1	1	-	EGFR p.Leu858Arg	0.1696											Tissue+	√
44333		85	肺非鳞癌	肺腺癌	低分化	IV	多发转移		初治	B1		1	106654	EGFR p.Leu858Arg	0.6282	EGFR CNV amplification	6									Plasma+	√
327	Male	73	Lung cancer	Lung adenocarcinoma	Low	IIIB	Lymph node metastasis		初治	T	1	1	-	ERBB2 p.Gly778_Pro780dup	0.0583	TP53 p.Gly245Asp	0.0418									Tissue+	√
44337		73	肺非鳞癌	肺腺癌	低分化	IIIB	淋巴转移		初治	B1		1	27957.3	ERBB2 p.Gly778_Pro780dup	0.0603											Plasma+	√
328	Female	53	Lung cancer	Lung adenocarcinoma	Low	IV	Multiple metastasis		初治	T	1	1	-	EGFR p.Glu746_Ala750del	0.3188	EGFR CNV amplification	5	TP53 p.His193Tyr	0.2771							Tissue+	√
44340		53	肺非鳞癌	肺腺癌	低分化	IV	多发转移		初治	B1		1	17140.3	EGFR p.Glu746_Ala750del	0.0647			TP53 p.His193Tyr	0.0496							Plasma+	√
330	Male	49	Lung cancer	Lung cancer	Low	IIIB	Lymph node metastasis		初治	T	1	1	-	EGFR p.Glu746_Ala750del	0.2149											Tissue+	√
44343		49	肺非鳞癌	肺癌	低分化	IIIB	淋巴结转移		初治	B1		1	2550	EGFR p.Glu746_Ala750del	0.0075											Plasma+	√
331	Male	65	Lung cancer	Invasive lung adenocarcinoma	Middle	IIB	No metastasis		初治	T	1	1	-	EGFR p.Glu746_Ala750del	0.2976	MET CNV amplification	4	TP53 p.Arg273Cys	0.5519							Tissue+	√
44347		65	肺非鳞癌	浸润性肺腺癌	中分化	IIB	无转移		初治	B1		1	50856.4	EGFR p.Glu746_Ala750del	0.1401			TP53 p.Arg273Cys	0.1941							Plasma+	√
335	Male	70	Lung cancer	Invasive lung adenocarcinoma	Low	IV	Liver metastasis		初治	T	1	1	-	EGFR p.Ser768_Asp770dup	0.5669											Tissue+	√
44358		70	肺非鳞癌	浸润性肺腺癌	低分化	IV	肝转移		初治	B1		1	9180	EGFR p.Ser768_Asp770dup	0.0254											Plasma+	√
341	Female	51	Lung cancer	Invasive lung adenocarcinoma	Low	IV	Brain metastasis		初治	T	1	1	-	PIK3CA p.His1047Leu	0.2338	TP53 p.Tyr234His	0.2	EGFR p.Glu746_Ala750del	0.5299	CCNE1 CNV amplification	6					Tissue+	√
44371		51	肺非鳞癌	肺腺癌	低分化	IV	脑转移		初治	B1		1	10737.3	PIK3CA p.His1047Leu	0.0095	EGFR p.Glu746_Ala750del	0.0463									Plasma+	√
343	Male	74	Lung cancer	Lung adenocarcinoma	Middle	IIIB	Lymph node metastasis		初治	T	1	1	-	KRAS p.Gly12Cys	0.6682	KRAS CNV amplification	5									Tissue+	√
44376		74	肺非鳞癌	肺腺癌	中分化	IIIB	淋巴转移		初治	B1		1	3463.94	KRAS p.Gly12Cys	0.003											Plasma+	√
344	Male	58	Lung cancer	Lung cancer	Low	IV	Lymph node metastasis		初治	T	1	1	-	KRAS p.Ala146Thr	0.6336	TP53 p.Arg273His	0.4155	PIK3CA p.His1047Arg	0.3914	APC p.Lys1462fs	0.5014					Tissue+	√
44376		58	肺非鳞癌	肺癌	低分化	IV	淋巴转移		初治	B1		1	736441	KRAS p.Ala146Thr	0.4824	TP53 p.Arg273His	0.3895	PIK3CA p.His1047Arg	0.3271	APC p.Lys1462fs	0.3628					Plasma+	√
347	Male	68	Lung cancer	Lung adenocarcinoma	Low	IV	Lymph node metastasis		初治	T	1	1	-	KRAS p.Gly12Val	0.0312											Tissue+	√
44378		68	肺非鳞癌	肺腺癌	低分化	IV	淋巴转移		初治	B1		1	2877	KRAS p.Gly12Val	0.0042											Plasma+	√
351	Male	50	Lung cancer	Lung cancer	Low	IV	Lymph node metastasis		初治	T	1	1	-	EGFR p.Glu746_Ala750del	0.2438	EGFR CNV amplification	7	TP53 p.Arg248Trp	0.3833							Tissue+	√
44382		50	肺非鳞癌	肺癌	低分化	IV	淋巴转移		初治	B1		1	34589.4	EGFR p.Glu746_Ala750del	0.1186			TP53 p.Arg248Trp	0.0685							Plasma+	√
352	Female	55	Lung cancer	Lung adenocarcinoma	Low	IIIA	Lymph node metastasis		初治	T	1	1	-	EGFR p.Leu858Arg	0.2685											Tissue+	√
44385		55	肺非鳞癌	肺腺癌	低分化	IIIA	淋巴转移		初治	B1		1	13808.6	EGFR p.Leu858Arg	0.1165											Plasma+	√
366	Female	62	Lung cancer	Lung adenocarcinoma	Middle	IA	No metastasis		初治	B1	1	1	17044.8	ERBB2 p.Tyr772_Ala775dup	0.1215											Tissue+	√
44406		62	肺非鳞癌	肺腺癌	中分化	IA	无转移		初治	T		1	-	ERBB2 p.Tyr772_Ala775dup	0.2898	ERBB2 CNV amplification5										Plasma+	√
368	Female	69	Lung cancer	Lung adenocarcinoma	Low	IIIA	No metastasis		初治	T	1	1	-	EGFR p.Leu858Arg	0.3572											Tissue+	√
44407		69	肺非鳞癌	肺腺癌	低分化	IIIA	无转移		初治	B1		1	5496.8	EGFR p.Leu858Arg	0.0527											Plasma+	√
370	Female	56	Lung cancer	Lung adenocarcinoma	Low	IV	Lymph node metastasis		初治	B1	1	1	12563.2	EGFR p.Leu747_Thr751del	0.0622	TP53 p.Gln317Ter	0.0125									Tissue+	√
44410		56	肺非鳞癌	肺腺癌	低分化	IV	淋巴转移		初治	T		1	-	EGFR p.Leu747_Thr751del	0.4142	TP53 p.Gln317Ter	0.2109									Plasma+	√
372	Male	77	Lung cancer	Lung adenocarcinoma	Low	IV	Lymph node metastasis		初治	T	1	1	-	EGFR p.Ser768_Asp770dup	0.3346	CDKN2A p.Asp108Tyr	0.2555	CTNNB1 p.Ser37Phe	0.0787	EGFR CNV amplification5		TP53 p.Arg306Ter	0.2056			Tissue+	√
44413		77	肺非鳞癌	肺腺癌	低分化	IV	淋巴转移		初治	B1		1	10485.8	EGFR p.Ser768_Asp770dup	8.48%	CDKN2A p.Asp108Tyr	0.0148					TP53 p.Arg306Ter	0.0189			Plasma+	√
373	Male	54	Lung cancer	Lung adenocarcinoma	Middle-Low	IIIA	Lymph node metastasis		初治	T	1	1	-	EGFR p.Glu746_Ala750del	0.7737	EGFR CNV amplification	27									Tissue+	√
44417		54	肺非鳞癌	肺腺癌	中-低分化	IIIA	淋巴结转移		初治	B1		1	913.9	EGFR p.Glu746_Ala750del	0.0026											Plasma+	√
374	Female	68	Lung cancer	Lung adenocarcinoma	Low	IV	Lymph node metastasis		初治	T	1	1	-	EGFR p.Leu858Arg	0.7334											Tissue+	√
44420		68	肺非鳞癌	肺腺癌	低分化	IV	淋巴转移		初治	B1		1	13872	EGFR p.Leu858Arg	0.3706											Plasma+	√
376	Male	61	Lung cancer	Lung adenocarcinoma	Low	IIIB	Lymph node metastasis		初治	T	1	1	-	EGFR p.Leu858Arg	0.2045											Tissue+	√
44420		61	肺非鳞癌	肺腺癌	低分化	IIIB	淋巴结转移		初治	B1		1	1316.7	EGFR p.Leu858Arg	0.0135											Plasma+	√
379	Male	57	Lung cancer	Invasive lung adenocarcinoma	Low	IV	Pleural metastasis		初治	T	1	1	-	KRAS p.Gly12Phe	0.2059											Tissue+	√
44420	Male	57	肺非鳞癌	浸润性肺腺癌	低分化	IV	胸膜转移		初治	B1		1	7697.8	KRAS p.Gly12Phe	0.0337											Plasma+	√
380	Female	57	Lung cancer	Invasive lung adenocarcinoma	Low	IV	Lymph node metastasis		初治	T	1	1	-	EGFR p.Leu747_Pro753delinsSer	0.2121											Tissue+	√
44425	Female	57	肺非鳞癌	浸润性肺腺癌	低分化	IV	淋巴转移		初治	B1		1	25208.7	EGFR p.Leu747_Pro753delinsSer	0.1459											Plasma+	√
381	Male	58	Lung cancer	Invasive lung adenocarcinoma	Low	IV	Brain metastasis		初治	T	1	1	-	EGFR p.Glu746_Ala750del	0.2362											Tissue+	√
44427	Male	58	肺非鳞癌	浸润性肺腺癌	低分化	IV	脑转移		初治	B1		1	9383.9	EGFR p.Glu746_Ala750del	0.0179											Plasma+	√
385	Male	73	Lung cancer	Lung adenocarcinoma	Low	IIIB	Lymph node metastasis		初治	T	1	1	-	EGFR p.Glu746_Ala750del	0.4184	PIK3CA p.Glu453Lys	0.012									Tissue+	√
44431	Male	73	肺非鳞癌	肺腺癌	低分化	IIIB	淋巴结转移		初治	B1		1	865.5	EGFR p.Glu746_Ala750del	0.0509											Plasma+	√
388	Female	74	Lung cancer	Lung adenocarcinoma	Low	IV	Lymph node metastasis		初治	T	1	1	-	EGFR p.Leu858Arg	0.4216											Tissue+	√
44432	Female	74	肺非鳞癌	肺腺癌	低分化	IV	淋巴转移		初治	B1		1	2269.1	EGFR p.Leu858Arg	0.0565											Plasma+	√
389	Male	49	Lung cancer	Lung adenocarcinoma	Middle	IIIB	Lymph node metastasis		初治	T	1	1	-	EGFR p.Glu746_Ala750del	0.7285	EGFR CNV amplification10										Tissue+	√
44434	Male	49	肺非鳞癌	肺腺癌	中分化	IIIB	淋巴转移		初治	B1		1	77432.7	EGFR p.Glu746_Ala750del	0.2871											Plasma+	√
391	Male	57	Lung cancer	Lung adenocarcinoma	Low	IV	Lymph node metastasis		初治	T	1	1	-	EGFR p.Glu746_Ala750del	0.2372	AKT1 p.Glu17Lys	0.2917									Tissue+	√
44434	Male	57	肺非鳞癌	肺腺癌	低分化	IV	淋巴转移		初治	B1		1	8049.4	EGFR p.Glu746_Ala750del	0.0461	AKT1 p.Glu17Lys	0.011									Plasma+	√
393	Female	69	Lung cancer	Lung adenocarcinoma	Low	IIIA	No metastasis		初治	T	1	1	-	EGFR p.Glu709Gly	0.1364	EGFR p.Leu858Arg	0.0905									Tissue+	√
44435	Female	69	肺非鳞癌	肺腺癌	低分化	IIIA	无转移		初治	B1		1	7183.9	EGFR p.Glu709Gly	0.0179	EGFR p.Leu858Arg	0.0135									Plasma+	√
395	Female	57	Lung cancer	Lung adenocarcinoma	Middle	IIIA	No metastasis		初治	T	1	1	-	EGFR p.Leu858Arg	0.255											Tissue+	√
44435	Female	57	肺非鳞癌	肺腺癌	中分化	IIIA	未转移		初治	B1		1	2138.2	EGFR p.Leu858Arg	0.0502	TP53 p.Val272Met	0.0048									Plasma+	√
396	Female	61	Lung cancer	Lung adenocarcinoma	Low	IIIB	Lymph node metastasis		初治	T	1	1	-	EGFR p.Leu747_Thr751del	0.6854	EGFR p.Thr790Met	0.007	TP53 p.Arg196Ter	0.8518							Tissue+	√
44435	Female	61	肺非鳞癌	肺腺癌	低分化	IIIB	淋巴结转移		初治	B1		1	10781.5	EGFR p.Leu747_Thr751del	0.0806	EGFR p.Thr790Met	0.0189	TP53 p.Arg196Ter	0.0401							Plasma+	√
397	Female	63	Lung cancer	Non-small cell lung cancer	Low	IV	Lymph node metastasis		初治	T	1	1	-	EGFR p.Leu858Arg	0.5784											Tissue+	√
44438	Female	63	肺非鳞癌	非小细胞肺癌	低分化	IV	淋巴转移		初治	B1		1	9236.4	EGFR p.Leu858Arg	0.0329											Plasma+	√
398	Female	52	Lung cancer	Lung adenocarcinoma	Low	IV	Lymph node metastasis		初治	T	1	1	-	EGFR p.Leu861Gln	0.5644	TP53 p.Asn263fs	0.3609									Tissue+	√
44439	Female	52	肺非鳞癌	肺腺癌	低分化	IV	淋巴转移		初治	B1		1	22586.7	EGFR p.Leu861Gln	0.1472	TP53 p.Asn263fs	0.0282									Plasma+	√
399	Male	77	Lung cancer	Lung adenocarcinoma	Middle	IIIB	Lymph node metastasis		初治	T	1	1	-	KRAS p.Gly12Val	0.0448	TP53 p.Arg273His	0.0221									Tissue+	√
44441	Male	77	肺非鳞癌	肺腺癌	中分化	IIIB	淋巴转移		初治	B1		1	4002	KRAS p.Gly12Val	0.0092	TP53 p.Arg273His	0.0058									Plasma+	√
404	Female	48	Lung cancer	Lung adenocarcinoma	Low	IIIB	Metastasis		初治	T	1	1	-	EGFR p.Leu858Arg	0.4037	TP53 p.Arg175His	0.2763									Tissue+	√
44449	Female	48	肺非鳞癌	肺腺癌	低分化	IIIB	转移		初治	B1		1	80685.5	EGFR p.Leu858Arg	0.4971	TP53 p.Arg175His	0.1649									Plasma+	√
407	Female	75	Lung cancer	Lung adenocarcinoma	Low	IIIB	Lymph node metastasis		初治	T	1	1	-	EGFR p.Glu746_Ala750del	0.3142											Tissue+	√
44453	Female	75	肺非鳞癌	肺腺癌	低分化	IIIB	淋巴结转移		初治	B1		1	2316.4	EGFR p.Glu746_Ala750del	0.0105											Plasma+	√
417	Male	68	Lung cancer	Lung adenocarcinoma	Low	IIIB	Lymph node metastasis		初治	T	1	1	-	EGFR p.Leu858Arg	0.3553											Tissue+	√
44462	Male	68	肺非鳞癌	肺腺癌	低分化	IIIB	淋巴结转移		初治	B1		1	2772	EGFR p.Leu858Arg	0.0121											Plasma+	√
418	Female	71	Lung cancer	Lung adenocarcinoma	Middle	IA	No metastasis		初治	T	1	1	-	BRAF p.Val600Glu	0.1653											Tissue+	√
44462	Female	71	肺非鳞癌	肺腺癌	中分化	IA	无转移		初治	B1		1	7702.4	BRAF p.Val600Glu	0.0125											Plasma+	√
420	Female	86	Lung cancer	Lung cancer	Low	IIIA	No metastasis		初治	T	1	1	-	EGFR p.Leu858Arg GoF	0.3475	NF1 p.Tyr489Cys LoF	0.0133	TP53 p.Arg273Cys LoF	0.1341							Tissue+	√
44462	Female	86	肺非鳞癌	肺癌	低分化	IIIA	未转移		初治	B1		1	12417.4	EGFR p.Leu858Arg GoF	0.0372			TP53 p.Arg273Cys LoF	0.0071							Plasma+	√
423	Male	56	Lung cancer	Lung adenocarcinoma	Low	IV	Lymph node metastasis		初治	T	1	1	-	KRAS p.Gly12Cys	0.3787											Tissue+	√
44467	Male	56	肺非鳞癌	肺腺癌	低分化	IV	淋巴转移		初治	B1		1	13948.1	KRAS p.Gly12Cys	0.0892											Plasma+	√
2	Male	66	Lung cancer	Lung adenocarcinoma	Middle	IV	Lymph node metastasis		初治	T	1	1	-	TP53 p.Arg213Ter	0.4972											Tissue		√
43883		66	肺非鳞癌	肺腺癌	中分化	IV	淋巴转移		初治	B1		1	1484.8	-												Plasma		√
5	Male	64	Lung cancer	Lung adenocarcinoma	Middle	IIB	No metastasis		初治	T	1	1	-	TP53 p.Arg249Ser	0.619	PTEN p.Gly36Arg	0.716	APC p.Glu1494Ter	0.6269							Tissue		√
43888		64	肺非鳞癌	肺腺癌	中分化	IIB	无转移		初治	B1		1	6062.2	TP53 p.Arg249Ser	0.0159	PTEN p.Gly36Arg	0.0263									Plasma		√
6	Male	71	Lung cancer	Invasive lung adenocarcinoma	Low	IIIB	Lymph node metastasis		初治	T	1	1	-	TP53 p.Arg249Ser	0.9633											Tissue		√
43910		71	肺癌	浸润性肺腺癌	低分化	IIIB	淋巴结转移		初治	B1		1	980421	TP53 p.Arg249Ser	0.6225											Plasma		√
9	Male	59	Lung cancer	Lung adenocarcinoma	Low	IIB	No metastasis		初治	T	1	1	-	TP53 p.His179Leu	0.0644	RB1 p.Arg255Ter	0.0378	STK11 p.Lys62fs	0.0504							Tissue		√
43937		59	肺非鳞癌	肺腺癌	低分化	IIB	无转移		初治	B1		1	6947.5	-												Plasma		√
12	Male	41	Lung cancer	Lung adenocarcinoma	Low	IV	No metastasis		初治	T	1	1	-	STK11 p.Gly242Trp	0.4438											Tissue		√
43999		41	肺非鳞癌	肺腺癌	低分化	IV	无转移		初治	B1		1	31712.5	STK11 p.Gly242Trp	0.1593											Plasma		√
14	Male	68	Lung cancer	Lung adenocarcinoma	Low	IIB	No metastasis		初治	T	1	1	-	TP53 p.Cys238Phe	0.4386											Tissue		√
43978		68	肺非鳞癌	肺腺癌	低分化	IIB	无转移		初治	B1		1	9058.8	TP53 p.Cys238Phe	0.1624											Plasma		√
16	Female	69	Lung cancer	Lung adenocarcinoma	Middle	IIB	No metastasis		初治	T	0	1	-	CCDC6(1)-RET(12) fusion	0.0118											Tissue		√
43978		69	肺非鳞癌	肺腺癌	中分化	IIB	无转移		初治	B1		1	2958.6	-												Plasma		√
20	Female	72	Lung cancer	Lung cancer	Low	IIIA	No metastasis		初治	T	1	1	-	-												Tissue		√
44006		72	肺癌	肺癌	低分化	IIIA	无转移		初治	B1		1	822.6	-												Plasma		√
30	Female	46	Lung cancer	Small cell lung cancer	Low	IV	Bilateral lung metastasis		初治	T	1	1	-	TP53 p.Arg282Trp	0.8004	RB1 p.Ser829Ter	0.5693									Tissue		√
43973		46	肺非鳞癌	小细胞肺癌	低分化	IV	双肺转移		初治	B1		1	107078	TP53 p.Arg282Trp	0.4257	RB1 p.Ser829Ter	0.1919									Plasma		√
31	Female	44	Lung cancer	Lung adenocarcinoma	Low	IV	Lymph node metastasis		初治	T	1	1	-	TP53 p.Cys275Gly	0.0706											Tissue		√
43908		44	肺非鳞癌	肺腺癌	低分化	IV	淋巴结转移		初治	B1		1	9501.4	TP53 p.Cys275Gly	0.0262											Plasma		√
44	Male	57	Lung cancer	Small cell lung cancer	Low	IV	Lymph node metastasis		初治	T	1	1	-	TP53 p.Arg175His	0.1486											Tissue		√
44071		57	肺非鳞癌	小细胞癌	低分化	IV	淋巴结转移		初治	B1		1	472629	TP53 p.Arg175His	0.3145											Plasma		√
50	Male	80	Lung cancer	Lung cancer	Middle	IIIB	Lymph node metastasis		初治	T	1	1	-	RB1 p.Trp195Ter	0.8438	TP53 p.Tyr220Cys	0.8009									Tissue		√
44000		80	肺癌	肺癌	中分化	IIIB	淋巴转移		初治	B1		1	113367	RB1 p.Trp195Ter	0.336	TP53 p.Tyr220Cys	0.3675	TP53 p.Ala161Thr	0.0366							Plasma		√
60	Male	65	Lung cancer	Lung adenocarcinoma	Low	IIIB	Multiple metastasis		初治	T	1	1	-	TP53 p.Arg175His	0.2827	DNMT3A p.Glu31Ter	0.1591									Tissue		√
43970		65	肺非鳞癌	肺腺癌	低分化	IIIB	多发转移		初治	B1		1	2841.5	TP53 p.Arg175His	0.0484	DNMT3A p.Glu31Ter	0.0316	RB1 p.840_840del	0.0137							Plasma		√
74	Male	69	Lung cancer	Lung adenocarcinoma	Low	IIA	No metastasis		初治	T	1	1	-	STK11 p.Leu55fs	0.4575											Tissue		√
44056		69	肺非鳞癌	肺腺癌，初治	低分化	IIA	未转移		初治	B1		1	2443.6	-												Plasma		√
99	Female	57	Lung cancer	Lung adenocarcinoma	Low	IV	Lymph node metastasis		初治	T	1	1	-	-												Tissue		√
44133		57	肺非鳞癌	肺腺癌	低分化	IV	淋巴结转移		初治	B1		1	3051.2	-												Plasma		√
101	Female	49	Lung cancer	Lung cancer	Low	IV	Lymph node metastasis		初治	T	1	1	-	-												Tissue		√
44140		49	肺非鳞癌	肺癌	低分化	IV	淋巴结转移		初治	B1		1	1911.8	-												Plasma		√
109	Male	45	Lung cancer	Lung cancer	Low	IIIA	No metastasis		初治	T	0	1	-	-												Tissue		√
44250		45	肺非鳞癌	肺癌	低分化	IIIA	无转移		初治	B1		1	NA	NTRK3 PRR20A(1)-NTRK3(14)fusion	0.0075											Plasma		√
112	Female	75	Lung cancer	Lung adenocarcinoma	Low	IV	Lymph node metastasis		初治	T	1	1	-	-												Tissue		√
44125		75	肺非鳞癌	肺腺癌	低分化	IV	淋巴结转移		初治	B1		1	1165.8	-												Plasma		√
114	Male	87	Lung cancer	Lung adenocarcinoma	Middle	IA	No metastasis		初治	T	1	1	-	-												Tissue		√
44151		87	肺非鳞癌	肺腺癌	中分化	IA	无转移		初治	B1		1	906.8	-												Plasma		√
119	Female	75	Lung cancer	Lung adenocarcinoma	Middle	IIIA	No metastasis		初治	T	1	1	-	-												Tissue		√
44147		75	肺非鳞癌	肺腺癌	中分化	IIIA	未转移		初治	B1		1	1489.1	-												Plasma		√
123	Male	68	Lung cancer	Low Lung adenocarcinoma	Low	IV	Lymph node metastasis		初治	T	1	1	-	-												Tissue		√
44249		68	肺非鳞癌	低分化肺腺癌	低分化	IV	淋巴结转移		初治	B1		1	4232.7	-												Plasma		√
129	Male	65	Lung cancer	Lung adenocarcinoma	Low	IV	Lymph node metastasis		初治	T	1	1	-	TP53 p.Val173Leu	0.9004											Tissue		√
44225		65	肺非鳞癌	肺腺癌	低分化	IV	淋巴结转移		初治	B1		1	8346.2	TP53 p.Val173Leu	0.0848											Plasma		√
130	Male	75	Lung cancer	Lung adenocarcinoma	Low	IV	Lymph node metastasis		初治	T	1	1	-	TP53 p.Arg273Ser	0.2671											Tissue		√
44251		75	肺非鳞癌	肺腺癌	低分化	IV	淋巴结转移		初治	B1		1	8595.5	TP53 p.Arg273Ser	0.0134											Plasma		√
132	Male	88	Lung cancer	Lung adenocarcinoma	Middle	IIIB	No metastasis		初治	T	1	1	-	-												Tissue		√
44264		88	肺非鳞癌	肺腺癌	中分化	IIIB	无转移		初治	B1		1	326886	-												Plasma		√
133	Female	77	Lung cancer	Lung cancer	Low	IIIB	Liver metastasis		初治	T	0	1	-	-												Tissue		√
44179		77	肺非鳞癌	肺癌，肝癌多发	低分化	IIIB	肝转移		初治	B1		1	1.62138e+06	FGFR3 CNV amplification	4											Plasma		√
136	Male	54	Lung cancer	Small cell lung cancer	Middle	IIIA	No metastasis		初治	T	1	1	-	TP53 p.Pro151Ala	0.9185	CCNE1 CNV amplification	4									Tissue		√
44223		54	肺非鳞癌	小细胞肺癌	中分化	IIIA	未转移		初治	B1		1	64090.9	TP53 p.Pro151Ala	0.3948											Plasma		√
140	Male	59	Lung cancer	Lung adenocarcinoma	Low	IIIB	Multiple metastasis		初治	T	1	1	-	SMARCA4 p.Glu520Ter	0.1866											Tissue		√
44215		59	肺非鳞癌	肺腺癌	低分化	IIIB	多发转移		初治	B1		1	572.7	-												Plasma		√
141	Male	72	Lung cancer	Lung adenocarcinoma	Low	IV	Lymph node metastasis		初治	T	1	1	-	-												Tissue		√
44210		72	肺非鳞癌	肺腺癌	低分化	IV	淋巴结转移		初治	B1		1	856.1	-												Plasma		√
143	Male	60	Lung cancer	Lung adenocarcinoma	Low	IV	Lymph node metastasis		初治	T	1	1	-	-												Tissue		√
44210		60	肺非鳞癌	肺腺癌	低分化	IV	淋巴结转移		初治	B1		1	20266.7	TP53 p.Arg249Ser	0.0275											Plasma		√
150	Female	70	Lung cancer	Invasive lung adenocarcinoma	Low	IA	No metastasis		初治	T	1	1	-	-												Tissue		√
44194		70	肺非鳞癌	浸润性肺腺癌	低分化	IA	无转移		初治	B1		1	825.3	-												Plasma		√
153	Male	66	Lung cancer	Lung adenocarcinoma	Low	IIIB	Multiple metastasis		初治	T	1	1	-	-												Tissue		√
44175		66	肺非鳞癌	肺腺癌	低分化	IIIB	多发转移		初治	B1		1	1026.2	-												Plasma		√
154	Male	58	Lung cancer	Lung cancer	Low	IIIB	Lymph node metastasis		初治	T	1	1	-	-												Tissue		√
44200		58	肺非鳞癌	左肺淋巴上皮瘤样癌	低分化	IIIB	淋巴转移		初治	B1		1	27459.1	-												Plasma		√
155	Female	76	Lung cancer	Lung adenocarcinoma	Middle	IIIA	No metastasis		初治	T	1	1	-	-												Tissue		√
44173		76	肺非鳞癌	肺腺癌	中分化	IIIA	未转移		初治	B1		1	519.7	-												Plasma		√
157	Male	55	Lung cancer	Lung adenocarcinoma	Low	IV	Lymph node metastasis		初治	T	1	1	-	-												Tissue		√
44189		55	肺非鳞癌	肺腺癌	低分化	IV	淋巴转移		初治	B1		1	4790.3	-												Plasma		√
161	Female	61	Lung cancer	Lung adenocarcinoma	Middle	IIIB	No metastasis		初治	T	1	1	-	TP53 p.Val173Leu	0.0121											Tissue		√
44085		61	肺非鳞癌	肺腺癌	中分化	IIIB	无转移		初治	B1		1	6491.3	TP53 p.Val173Leu	0.0255											Plasma		√
163	Male	77	Lung cancer	Lung cancer	Low	IV	Lymph node metastasis		初治	T	1	1	-	-												Tissue		√
44036		77	肺非鳞癌	肺癌	低分化	IV	淋巴转移		初治	B1		1	2033.31	DDR2 p.Gly774Val	0.0031											Plasma		√
166	Male	69	Lung cancer	Lung cancer	Low	IV	No metastasis		初治	T	1	1	-	TP53 p.Arg196Ter	0.0413											Tissue		√
44131		69	肺非鳞癌	肺癌	低分化	IV	未转移		初治	B1		1	1187.9	-												Plasma		√
169	Male	55	Lung cancer	Lung adenocarcinoma	Low	IIIA	No metastasis		初治	T	1	1	-	TP53 p.Arg156fs	0.4183	CTNNB1 p.Ser37Phe	0.1896	PIK3CA CNV amplification	5	FGFR1 CNV amplification	6	CCND1 CNV amplification	15			Tissue		√
44196		55	肺非鳞癌	肺腺癌	低分化	IIIA	无转移		初治	B1		1	2727.3	TP53 p.Pro72fs	0.0029											Plasma		√
172	Female	35	Lung cancer	Lung cancer	Low	IV	Multiple lymph node metastasis		初治	T	1	1	-	-												Tissue		√
44123		35	肺非鳞癌	腺样囊性癌肺转移	低分化	IV	多发淋巴结转移		初治	B1		1	445.3	-												Plasma		√
176	Female	59	Lung cancer	Lung adenocarcinoma	Low	IV	Multiple lymph node metastasis		初治	T	1	1	-	-												Tissue		√
44210		59	肺非鳞癌	肺腺癌	低分化	IV	多发淋巴结转移		初治	B1		1	751.6	-												Plasma		√
183	Male	53	Lung cancer	Lung adenocarcinoma （Lymph node metastasis）	Low	IIIB	Lymph node metastasis		初治	T	1	1	-	CDK4 CNV amplification	0.04											Tissue		√
44234		53	肺非鳞癌	肺腺癌（淋巴结转移）	低分化	IIIB	淋巴结转移		初治	B1		1	7536	-												Plasma		√
195	Male	54	Lung cancer	Lung adenocarcinoma	Low	IIIB	No metastasis		初治	T	1	1	-	TP53 p.Ala159Pro	0.1815	FGFR1 CNV amplification	5	CCND1 CNV amplification	6							Tissue		√
44217		54	肺非鳞癌	肺腺癌	低分化	IIIB	无转移		初治	B1		1	773.6	-												Plasma		√
203	Female	48	Lung cancer	Non-small cell lung cancer	Low	IV	Multiple lymph node metastasis		耐药	T	1	1	-	-												Tissue		√
44251		48	肺非鳞癌	非小细胞肺癌，脑脊液抽提ctdna，经治病人，使用阿来替尼14个月.在2018年用过罗氏的阿替珠PDL1，打到2018年5月后不再打，共打了六支。靶向药就仅仅是用阿来替尼没有其它药物。在2020年九月份开始每月有注射NKT细胞治疗。	低分化	IV	多发淋巴结转移		耐药	B1		1	-	-												Plasma		√
204	Male	77	Lung cancer	Lung adenocarcinoma	Middle	IIIA	No metastasis		初治	T	1	1	-	-												Tissue		√
44272		77	肺非鳞癌	肺腺癌	中分化	IIIA	未转移		初治	B1		1	2385	-												Plasma		√
205	Male	76	Lung cancer	Lung adenocarcinoma	Middle	IIIB	No metastasis		初治	T	1	1	-	TP53 p.Arg273Cys	0.7032											Tissue		√
44280		76	肺非鳞癌	肺腺癌	中分化	IIIB	未转移		初治	B1		1	538894	TP53 p.Arg273Cys	0.2965											Plasma		√
209	Female	50	Lung cancer	Lung adenocarcinoma	Middle	IIIB	No metastasis		初治	T	1	1	-	-												Tissue		√
44273		50	肺非鳞癌	肺腺癌	中分化	IIIB	未转移		初治	B1		1	1633.3	-												Plasma		√
215	Male	59	Lung cancer	Lung cancer	Low	IV	Brain metastasis		初治	T	1	1	-	-												Tissue		√
44273		59	肺非鳞癌	肺癌	低分化	IV	脑转移		初治	B1		1	4436.4	-												Plasma		√
222	Male	63	Lung cancer	Lung adenocarcinoma	Low	IV	Lymph node metastasis		初治	T	1	1	-	-												Tissue		√
44287		63	肺非鳞癌	肺腺癌	低分化	IV	淋巴转移		初治	B1		1	7673	-												Plasma		√
224	Male	NA	Lung cancer	Lung adenocarcinoma	Low	IV	Multiple metastasis		初治	T	1	1	-	-												Tissue		√
44284		0	肺非鳞癌	肺腺癌	低分化	IV	多发转移		初治	B1		1	935.5	-												Plasma		√
225	Male	67	Lung cancer	Lung cancer	Low	IV	Multiple metastasis		初治	T	1	1	-	-												Tissue		√
44277		67	肺非鳞癌	肺癌	低分化	IV	多发转移		初治	B1		1	814.5	-												Plasma		√
226	Male	71	Lung cancer	Lung cancer	Low	IV	Multiple metastasis		初治	T	1	1	-	-												Tissue		√
44288		71	肺非鳞癌	肺癌	低分化	IV	多发转移		初治	B1		1	603.6	-												Plasma		√
233	Male	75	Lung cancer	Lung adenocarcinoma	Low	IIIB	Lymph node metastasis		初治	T	0	1	-	FGFR1 CNV amplification	4											Tissue		√
44275		75	肺非鳞癌	肺腺癌	低分化	IIIB	淋巴结转移		初治	B1		1	4363.4	-												Plasma		√
236	Male	74	Lung cancer	Lung cancer	Middle	IIIB	No metastasis		初治	T	1	1	-	-												Tissue		√
44195		74	肺非鳞癌	肺癌	中分化	IIIB	无转移		初治	B1		1	3193.2	-												Plasma		√
237	Male	72	Lung cancer	Lung adenocarcinoma	Middle	IIIB	Lymph node metastasis		初治	T	1	1	-	TP53 p.Arg175fs	0.478	APC p.Arg876Ter	0.2601	FGFR2 CNV amplification	8							Tissue		√
44188		72	肺非鳞癌	肺腺癌	中分化	IIIB	淋巴转移		初治	B1		1	29119.6	TP53 p.Arg175fs	0.0592	APC p.Arg876Ter	0.0275									Plasma		√
238	Male	61	Lung cancer	Lung cancer	Low	IV	Multiple metastasis		初治	T	1	1	-	-												Tissue		√
44232		61	肺非鳞癌	肺癌（分型待定）	低分化	IV	多发转移		初治	B1		1	31093.9	-												Plasma		√
244	Male	44	Lung cancer	Lung adenocarcinoma	Low	IV	No metastasis		初治	T	1	1	-	TP53 p.Glu285Lys	0.3985											Tissue		√
44274		44	肺非鳞癌	肺腺癌	低分化	IV	未转移		初治	B1		1	37249.9	TP53 p.Glu285Lys	0.1725											Plasma		√
247	Female	66	Lung cancer	Lung adenocarcinoma	Low	IV	No metastasis		初治	T	1	1	-	-												Tissue		√
44237		66	肺非鳞癌	肺腺癌	低分化	IV	未转移		初治	B1		1	35018.2	-												Plasma		√
256	Female	49	Lung cancer	Lung adenocarcinoma	Low	IIIB	No metastasis		初治	T	1	1	-	-												Tissue		√
44295		49	肺非鳞癌	肺腺癌	低分化	IIIB	未转移		初治	B1		1	2307.9	-												Plasma		√
262	Female	58	Lung cancer	Undetermined	Middle	IIIB	No metastasis		初治	T	1	1	-	-												Tissue		√
44300		58	肺非鳞癌	未确认	中分化	IIIB	无转移		初治	B1		1	5688.9	-												Plasma		√
267	Male	59	Lung cancer	Non-small cell lung cancer	Middle	IA	No metastasis		初治	T	1	1	-	-												Tissue		√
44305		59	肺非鳞癌	非小细胞肺癌	中分化	IA	无转移		初治	B1		1	9367.9	-												Plasma		√
275	Male	60	Lung cancer	Non-small cell lung cancer	Low	IV	Lymph node metastasis		初治	T	1	1	-	TP53 p.Tyr163Cys	0.7229	CCNE1 CNV amplification	4									Tissue		√
44391		60	肺非鳞癌	非小细胞肺癌	低分化	IV	淋巴结转移		初治	B1		1	122027	TP53 p.Tyr163Cys	0.3309											Plasma		√
277	Male	61	Lung cancer	Lung cancer	Middle	IIIA	No metastasis		初治	T	1	1	-	-												Tissue		√
44392		61	肺非鳞癌	肺癌	中分化	IIIA	未转移		初治	B1		1	0	-												Plasma		√
278	Male	78	Lung cancer	Lung cancer	Low	IV	Lymph node metastasis		初治	T	1	1	-	PIK3CA p.Glu542Lys	0.3614	CCNE1 CNV amplification	5									Tissue		√
44405		78	肺非鳞癌	肺癌	低分化	IV	淋巴结转移		初治	B1		1	7606.7	PIK3CA p.Glu542Lys	0.0484											Plasma		√
291	Male	54	Lung cancer	Small cell lung cancer	Low	IIB	No metastasis		初治	T	1	1	-	-												Tissue		√
44317		54	肺非鳞癌	非小细胞肺癌	低分化	IIB	无转移		初治	B1		1	184486	-												Plasma		√
294	Male	78	Lung cancer	Lung cancer	Low	IIIA	No metastasis		初治	T	1	1	-	PIK3CA CNV amplification	4	FGFR1 CNV amplification	6									Tissue		√
44337		78	肺非鳞癌	肺癌	低分化	IIIA	无转移		初治	B1		1	21059.7	FBXW7 p.Arg465His	0.0035											Plasma		√
298	Male	63	Lung cancer	Lung cancer	Middle	IIIA	No metastasis		初治	T	0	1	-	-												Tissue		√
44413		63	肺非鳞癌	肺癌	中分化	IIIA	无转移		初治	B1		1	71013.6	PIK3CA CNV amplification	4	NTRK1 CNV amplification	5									Plasma		√
303	Male	68	Lung cancer	Lung cancer	Low	IV	Multiple metastasis		初治	T	1	1	-	NTRK1 CNV amplification	4											Tissue		√
44424		68	肺非鳞癌	肺癌	低分化	IV	多发转移		初治	B1		1	472381	NTRK1 CNV amplification	4											Plasma		√
306	Female	73	Lung cancer	Lung cancer	Low	IIIB	No metastasis		初治	T	1	1	-	NTRK1 CNV amplification	5											Tissue		√
44431		73	肺非鳞癌	肺癌	低分化	IIIB	无转移		初治	B1		1	8841.5	NTRK1 CNV amplification	5											Plasma		√
308	Male	65	Lung cancer	Lung cancer	Low	IV	Lymph node metastasis		初治	T	0	1	-	-												Tissue		√
44436		65	肺非鳞癌	肺癌	低分化	IV	淋巴转移		初治	B1		1	2986.7	APC p.Gln2218Ter	0.0116											Plasma		√
311	Male	66	Lung cancer	Lung cancer	Low	IV	Lymph node metastasis		初治	T	1	1	-	-												Tissue		√
44448		66	肺非鳞癌	肺癌	低分化	IV	淋巴转移		初治	B1		1	26363.8	-												Plasma		√
312	Male	57	Lung cancer	Lung cancer	Low	IIIA	No metastasis		初治	T	0	1	-	-												Tissue		√
44459		57	肺非鳞癌	肺癌	低分化	IIIA	无转移		初治	B1		1	2106.1	PIK3CA CNV amplification	4											Plasma		√
316	Male	67	Lung cancer	Lung adenocarcinoma	Low	IIIB	No metastasis		初治	T	0	1	-	AKT1 p.Glu17Lys	0.0091	TP53 p.Ala159Pro	0.1956									Tissue		√
44323		67	肺非鳞癌	肺腺癌	低分化	IIIB	无转移		初治	B1		1	9550.7	-												Plasma		√
326	Male	62	Lung cancer	Lung adenocarcinoma	Low	IIIA	No metastasis		初治	T	1	1	-	-												Tissue		√
44336		62	肺非鳞癌	肺腺癌	低分化	IIIA	无转移		初治	B1		1	15255	-												Plasma		√
334	Male	67	Lung cancer	Lung cancer	Middle	IIIA	No metastasis		初治	B1	0	1	6950	FGFR3 CNV amplification	4											Tissue		√
44350		67	肺非鳞癌	肺癌	中分化	IIIA	未转移		初治	T		1	-	-												Plasma		√
340	Female	67	Lung cancer	Invasive lung adenocarcinoma	Low	IV	Liver metastasis		初治	T	1	1	-	CDKN2A p.Asp84Asn	0.6491											Tissue		√
44371		67	肺非鳞癌	浸润性肺腺癌	低分化	IV	肝转移		初治	B1		1	1.78789e+06	CDKN2A p.Asp84Asn	0.6239											Plasma		√
356	Male	77	Lung cancer	Lung adenocarcinoma	Low	IIIA	No metastasis		初治	B1	1	1	2625.5	-												Tissue		√
44392		77	肺非鳞癌	肺腺癌	低分化	IIIA	无转移		初治	T		1	-	-												Plasma		√
357	Female	55	Lung cancer	Lung adenocarcinoma	Low	IV	Lymph node metastasis		初治	T	1	1	-	TP53 p.Pro152Leu	0.6042											Tissue		√
44393		55	肺非鳞癌	肺腺癌	低分化	IV	淋巴转移		初治	B1		1	31193.1	TP53 p.Pro152Leu	0.0983											Plasma		√
362	Female	57	Lung cancer	Lung adenocarcinoma	Low	IV	Lymph node metastasis		初治	T	1	1	-	-												Tissue		√
44399		57	肺非鳞癌	肺腺癌	低分化	IV	淋巴转移		初治	B1		1	723.4	-												Plasma		√
363	Female	65	Lung cancer	Lung cancer	Low	IIIB	No metastasis		初治	T	0	1	-	FGFR2(17)-GTF2IRD1(2)	0.0104											Tissue		√
44403		65	肺非鳞癌	肺癌	低分化	IIIB	未转移		初治	B1		1	9098.2	-												Plasma		√
364	Male	60	Lung cancer	Small cell lung cancer	Middle	IA	No metastasis		初治	B1	1	1	109835	-												Tissue		√
44404		60	肺非鳞癌	非小细胞肺癌	中分化	IA	无转移		初治	T		1	-	-												Plasma		√
369	Female	70	Lung cancer	Non-small cell lung cancer	Low	IIIA	No metastasis		初治	T	1	1	-	CCND1 CNV amplification6												Tissue		√
44407		70	肺非鳞癌	非小细胞肺癌	低分化	IIIA	无转移		初治	B1		1	172293	-												Plasma		√
375	Male	72	Lung cancer	Lung adenocarcinoma	Low	IV	Lymph node metastasis		初治	T	1	1	-	TP53 p.Arg248Trp	0.154											Tissue		√
44420		72	肺非鳞癌	肺腺癌	低分化	IV	淋巴结转移		初治	B1		1	5354.5	TP53 p.Arg248Trp	0.0152											Plasma		√
377	Male	59	Lung cancer	Lung adenocarcinoma	Low	IV	Lymph node metastasis		初治	B1	1	1	3112.2	-												Tissue		√
44421		59	肺非鳞癌	肺腺癌	低分化	IV	淋巴转移		初治	T		1	-	TP53 p.Trp146Ter（组织）	0.1126											Plasma		√
384	Female	80	Lung cancer	Lung adenocarcinoma	Low	IV	Lymph node metastasis		初治	T	1	1	-	-												Tissue		√
44428	Female	80	肺非鳞癌	肺腺癌	低分化	IV	淋巴转移		初治	B1		1	673.5	-												Plasma		√
394	Male	54	Lung cancer	Small cell lung cancer	Low	IV	Lymph node metastasis		初治	T	1	1	-	-												Tissue		√
44436	Male	54	肺非鳞癌	小细胞肺癌	低分化	IV	淋巴转移		初治	B1		1	49147.4	-												Plasma		√
400	Male	53	Lung cancer	Lung adenocarcinoma	Middle	IIIA	No metastasis		初治	B1	1	1	2013.5	-												Tissue		√
44441	Male	53	肺非鳞癌	肺腺癌	中分化	IIIA	未转移		初治	T		1	-	-												Plasma		√
401	Male	76	Lung cancer	Lung cancer	Low	IV	Lymph node metastasis		初治	T	1	1	-	-												Tissue		√
44441	Male	76	肺非鳞癌	肺癌	低分化	IV	淋巴转移		初治	B1		1	16905.2	-												Plasma		√
403	Female	61	Lung cancer	Lung adenocarcinoma	Low	IV	Lymph node metastasis		初治	T	1	1	-	TP53 p.Tyr234Cys	0.262											Tissue		√
44448	Female	61	肺非鳞癌	肺腺癌	低分化	IV	淋巴转移		初治	B1		1	8263.3	TP53 p.Tyr234Cys	0.0298											Plasma		√
406	Female	62	Lung cancer	Invasive lung adenocarcinoma	Middle	IV	Pleural metastasis	EGFR L747P	初治	T	0	1	-	-												Tissue		√
44449	Female	62	肺非鳞癌	肺腺癌	中分化	IV	胸膜转移		初治	B1		1	6960	PIK3CA p.Glu542Lys	0.0511											Plasma		√
408	Male	68	Lung cancer	Lung adenocarcinoma	Low	IV	Multiple lymph node metastasis		初治	T	1	1	-	STK11 p.Leu245Phe	0.1308											Tissue		√
44453	Male	68	肺非鳞癌	肺腺癌	低分化	IV	多发淋巴结转移		初治	B1		1	7971.9	STK11 p.Leu245Phe	0.0381											Plasma		√
412	Female	58	Lung cancer	Lung adenocarcinoma	Low	IV	Lymph node metastasis		初治	B1	1	1	2691.2	-												Tissue		√
44455	Female	58	肺非鳞癌	肺腺癌	低分化	IV	淋巴转移		初治	T		1	-	-												Plasma		√
414	Female	37	Lung cancer	Lung adenocarcinoma	Middle	IIIA	No metastasis		初治	T	1	1	-	-												Tissue		√
44455	Female	37	肺非鳞癌	肺腺癌	中分化	IIIA	未转移		初治	B1		1	929.7	-												Plasma		√
415	Male	64	Lung cancer	Lung adenocarcinoma	Low	IIIB	Lymph node metastasis		初治	T	1	1	-	-												Tissue		√
44452	Male	64	肺非鳞癌	肺腺癌	低分化	IIIB	淋巴结转移		初治	B1		1	3763.3	-												Plasma		√
419	Male	54	Lung cancer	Lung adenocarcinoma	Low	IV	Lymph node metastasis		初治	T	1	1	-	TP53 p.Arg249Ser	0.0448											Tissue		√
44462	Male	54	肺非鳞癌	肺腺癌	低分化	IV	淋巴转移		初治	T		1	806.1	-												Plasma		√
421	Female	55	Lung cancer	Lung adenocarcinoma	Low	IV	Lymph node metastasis		初治	T	1	1	-	-												Tissue		√
44466	Female	55	肺非鳞癌	肺腺癌	低分化	IV	淋巴转移		初治	B1		1	630	-												Plasma		√
422	Male	68	Lung cancer	Lung adenocarcinoma	Low	IIIB	Lymph node metastasis		初治	T	1	1	-	TP53 p.Gly245Asp	0.2457											Tissue		√
44466	Male	68	肺非鳞癌	肺腺癌	低分化	IIIB	淋巴结转移		初治	B1		1	1373	-												Plasma		√
15	Female	59	Lung cancer	Lung adenocarcinoma	Middle	IIB	No metastasis		初治	T	1	1	-	TP53 p.Tyr236Cys	0.1389	EGFR p.Leu858Arg	0.1246	EGFR CNV	7	CCNE1 CNV	9					Tissue+
43994		59	肺非鳞癌	肺腺癌	中分化	IIB	无转移		初治	B1		1	1960	-												Plasma-
23	Female	58	Lung cancer	Lung adenocarcinoma	Middle	IIB	No metastasis		初治	T	1	1	-	TP53 p.Tyr220Cys	0.2086	EGFR p.Leu747_Pro753delinsSer	0.1929									Tissue+
43951		58	肺非鳞癌	肺腺癌	中分化	IIB	无转移		初治	B1		1	1956.5	-												Plasma-
26	Female	73	Lung cancer	Lung adenocarcinoma	Middle	IIB	No metastasis		初治	T	0	1	-	EML4(6)-ALK(19) fusion	0.0087											Tissue+
43911		73	肺非鳞癌	肺腺癌	中分化	IIB	无转移		初治	B1		1	7087	-												Plasma-
27	Male	57	Lung cancer	Lung adenocarcinoma	Low	IV	Multiple lymph node metastasis		初治	T	0	1	-	ERBB2 p.Tyr772_Ala775dup	0.02											Tissue+
43911		57	肺非鳞癌	肺腺癌	低分化	IV	多发淋巴结转移		初治	B1		1	4272.1	-												Plasma-
32	Female	57	Lung cancer	Lung adenocarcinoma	Low	IV	Brain metastasis		初治	T	1	1	-	CTNNB1 p.Ser33Cys	0.3241	EGFR p.Leu747_Ala750delinsPro	0.3782									Tissue+
43986		57	肺非鳞癌	肺腺癌	低分化	IV	脑转移		初治	B1		1	1270.2	-												Plasma-
33	Male	46	Lung cancer	Lung adenocarcinoma	Low	IIIB	Liver metastasis		耐药	T	1	1	-	TP53 p.Val173Leu	0.2957	EGFR p.Leu858Arg	0.2444	MET CNV amplification	6							Tissue+
43980		46	肺非鳞癌	肺腺癌肝转移，2019年8月开始服用吉非替尼，2020年1月加安维汀，出现肝转移，用B1EGFR L858R（丰度0.11%） 此次送检为肝转移T	低分化	IIIB	肝转移		耐药	B1		1	577.8	-												Plasma-
43	Female	59	Lung cancer	Lung adenocarcinoma	Middle	IIB	No metastasis		初治	T	0	1	-	EGFR p.Leu858Arg	0.0608											Tissue+
44070		59	肺非鳞癌	肺腺癌	中分化	IIB	无转移		初治	B1		1	536.7	-												Plasma-
36	Male	66	Lung cancer	Lung adenocarcinoma	Middle-Low	IIB	No metastasis		初治	T	0	1	-	ALK EML4(14)-ALK(19) Fusion	0.0456											Tissue+
43908		66	肺非鳞癌	肺腺癌	中-低分化	IIB	无转移		初治	B1		1	693.7	-												Plasma-
62	Male	57	Lung cancer	Left whole lung invasive adenocarcinoma	Low	IIIB	Multiple metastasis		初治	T	0	1	-	ERBB2 p.Gly776delinsValCys	0.1588											Tissue+
44039		57	肺非鳞癌	肺腺癌	低分化	IIIB	多发转移		初治	B1		1	3788.3	STK11 p.Asp194Tyr	0.0031	RB1 p.Glu112Ter	0.0058									Plasma-
66	Female	68	Lung cancer	Lung adenocarcinoma	Low	IV	Lymph node metastasis		耐药	B1	0	1	320	RET KIF5B(E15)-RET(E12) Fusion	0.005											Tissue+
44263		68	肺非鳞癌	肺腺癌，埃克替尼耐药	低分化	IV	淋巴结转移		耐药	T		1	-	-												Plasma-
76	Female	59	Lung cancer	Lung adenocarcinoma	Middle	IIIB	Lymph node metastasis		初治	T	0	1	-	EGFR p.Leu858Arg	0.0887											Tissue+
44035		59	肺非鳞癌	肺腺癌，初治	中分化	IIIB	淋巴结转移		初治	B1		1	773.2	-												Plasma-
77	Female	58	Lung cancer	Right lung adenocarcinoma	中Low	IIIB	Lymph node metastasis		初治	T	0	1	-	RET KIF5B(15)-RET(12) Fusion	0.013											Tissue+
44068		58	肺非鳞癌	右上肺腺癌	中低分化	IIIB	淋巴结转移		初治	B1		1	653	-												Plasma-
78	Female	56	Lung cancer	Lung adenocarcinoma	Low	IIIB	Lymph node metastasis		初治	T	1	1	-	TP53 p.Arg248Gln	0.0134	EGFR p.Glu746_Ala750del	0.389									Tissue+
44210		56	肺非鳞癌	肺腺癌	低分化	IIIB	淋巴结转移		初治	B1		1	507.8	-												Plasma-
79	Male	69	Lung cancer	Lung adenocarcinoma	Low	IIIB	Lymph node metastasis		初治	T	0	1	-	ERBB2 p.Ser310Phe	0.0096	CTNNB1 p.Asp32Tyr	0.0117	EGFR p.Ser752_Ile759del	0.0644	EGFR p.Leu858Arg	0.2493	MET CNV amplification	4			Tissue+
44274		69	肺非鳞癌	肺腺癌	低分化	IIIB	淋巴结转移		初治	B1		1	10145.5	-												Plasma-
81	Female	47	Lung cancer	Lung adenocarcinoma	Low	IIIB	Lymph node metastasis		初治	T	0	1	-	BRAF p.Gly469Ala	0.087											Tissue+
44216		47	肺非鳞癌	肺腺癌	低分化	IIIB	淋巴结转移		初治	B1		1	1231.4	-												Plasma-
96	Male	56	Lung cancer	Lung adenocarcinoma	Low	IIIA	No metastasis		初治	T	0	1	-	KRAS p.Gln61His	0.071											Tissue+
44116		56	肺非鳞癌	肺腺癌	低分化	IIIA	未转移		初治	B1		1	1164.2	APC p.Ser1189Ter	0.0035											Plasma-
98	Female	62	Lung cancer	Lung adenocarcinoma	Low	IV	Lymph node metastasis		初治	T	1	1	-	TP53 p.Tyr220Cys	0.1565	EGFR p.Glu746_Ala750del	0.1597	CDKN2A p.Asp84Asn	0.0642							Tissue+
44126		62	肺非鳞癌	肺腺癌	低分化	IV	淋巴结转移		初治	B1		1	3797.2	-												Plasma-
100	Female	58	Lung cancer	Lung cancer	Low	IV	Lymph node metastasis		初治	T	0	1	-	EGFR p.Leu858Arg	0.0633											Tissue+
44077		58	肺非鳞癌	肺癌	低分化	IV	淋巴结转移		初治	B1		1	795.5	PIK3CA p.Arg108His	0.0032											Plasma-
102	Female	62	Lung cancer	Lung adenocarcinoma	Low	IV	Lymph node metastasis		初治	T	1	1	-	TP53 p.Cys135Tyr	0.3932	EGFR p.Leu858Arg	0.4943	EGFR CNV amplification	7							Tissue+
44098		62	肺非鳞癌	肺腺癌	低分化	IV	淋巴结转移		初治	B1		1	989.7	-												Plasma-
103	Female	55	Lung cancer	Right lung adenocarcinoma	Low	IV	Lymph node metastasis		初治	T	0	1	-	ALK EML4(6)-ALK(20)	0.0146											Tissue+
44084		55	肺非鳞癌	右下肺腺癌	低分化	IV	淋巴结转移		初治	B1		1	627.9	-												Plasma-
134	Male	81	Lung cancer	Lung cancer	Middle	IIIA	No metastasis		初治	T	1	1	-	TP53 p.Arg175His	0.0221	MET c.3028+1G>T	0.2761									Tissue+
44217		81	肺非鳞癌	肺癌	中分化	IIIA	未转移		初治	B1		1	3373.33	-												Plasma-
138	Male	45	Lung cancer	Lung adenocarcinoma	Low	IV	Lymph node metastasis		耐药	T	0	1	-	ALK p.Gly1202Arg	0.2											Tissue+
44195		45	肺非鳞癌	肺腺癌，克唑替尼耐药	低分化	IV	淋巴结转移		耐药	B1		1	756.4	-												Plasma-
146	Male	78	Lung cancer	Lung adenocarcinoma	Low	IV	No metastasis		初治	T	1	1	-	TP53 p.Gly245Cys	0.2745	EGFR p.Leu858Arg	0.1183									Tissue+
44203		78	肺非鳞癌	肺腺癌	低分化	IV	无转移		初治	B1		1	335.5	TP53 p.Pro301fs	0.0027											Plasma-
147	Male	58	Lung cancer	Lung cancer	Low	IV	Lymph node metastasis		初治	T	0	1	-	RET KIF5B(15)-RET(12)	0.0293											Tissue+
44210		58	肺非鳞癌	肺癌	低分化	IV	淋巴结转移		初治	B1		1	5226.7	-												Plasma-
162	Male	71	Lung cancer	Lung adenocarcinoma	Middle	IIIA	No metastasis		初治	T	0	1	-	EGFR p.Leu858Arg	0.1267	CDK4 CNV amplification	8									Tissue+
44132		71	肺非鳞癌	肺腺癌	中分化	IIIA	无转移		初治	B1		1	2141.5	-												Plasma-
174	Male	77	Lung cancer	Lung cancer	Low	IV	Lymph node metastasis		初治	T	0	1	-	BRAF p.Val600Glu	0.2525											Tissue+
44231		77	肺非鳞癌	肺癌。患者有尿毒症	低分化	IV	淋巴结转移		初治	B1		1	7921.9	TP53 p.Arg273His	0.0139	TP53 p.Arg175His	0.0036									Plasma-
179	Female	54	Lung cancer	Lung adenocarcinoma	Low	IV	Multiple lymph node metastasis		初治	T	1	1	-	CTNNB1 p.Thr41Ala	0.1361	EGFR p.Glu746_Ala750del	0.1013									Tissue+
44196		54	肺非鳞癌	肺腺癌	低分化	IV	多发淋巴结转移		初治	B1		1	1387.7	-												Plasma-
171	Male	71	Lung cancer	Lung adenocarcinoma	Low	IV	Multiple lymph node metastasis		初治	T	1	1	-	TP53 p.Cys176fs	0.4088	EGFR CNV	20	MET CNV	10							Tissue+
44081		71	肺非鳞癌	肺腺癌	低分化	IV	多发淋巴结转移		初治	B1		1	155042	TP53 p.Cys176fs	0.1796											Plasma-
190	Female	63	Lung cancer	Lung adenocarcinoma	Low	IV	Multiple lymph node metastasis		初治	T	1	1	-	CDK4 CNV amplification	35	KRAS p.Gln22Lys	0.0034	AKT1 p.Gln79Lys	0.0026	ERBB2 p.Ser310Tyr	0.0028	BRCA1 p.Thr1691Lys	0.0035	BRCA1 p.Ser988Ter	0.004	Tissue+
44235		63	肺非鳞癌	肺腺癌	低分化	IV	多发淋巴结转移		初治	B1		1	23627.6	CDK4 CNV amplification	8											Plasma-
194	Male	71	Lung cancer	Invasive lung adenocarcinoma	Low	IA	No metastasis		初治	T	0	1	-	EGFR p.Leu858Arg	0.0652											Tissue+
44220		71	肺非鳞癌	浸润性腺癌	低分化	IA	无转移		初治	B1		1	461.5	-												Plasma-
196	Male	77	Lung cancer	Lung adenocarcinoma	Low	IV	Multiple lymph node metastasis		初治	T	0	1	-	KRAS p.Gly12Cys	0.2161	CTNNB1 p.Ser37Phe	0.072									Tissue+
44215		77	肺非鳞癌	肺腺癌	低分化	IV	多发淋巴结转移		初治	B1		1	2038.4	-												Plasma-
217	Female	51	Lung cancer	Lung adenocarcinoma	Low	IIIB	No metastasis		初治	T	1	1	-	TP53 p.Ile195Thr	0.0839	RET KIF5B(15)-RET(12)	0.0172									Tissue+
44266		51	肺非鳞癌	肺腺癌	低分化	IIIB	未转移		初治	B1		1	2768.2	-												Plasma-
219	Female	48	Lung cancer	Lung adenocarcinoma	Middle	IIIB	No metastasis		初治	T	0	1	-	EGFR p.Leu858Arg	0.0886											Tissue+
44252		48	肺非鳞癌	肺腺癌	中分化	IIIB	未转移		初治	B1		1	2833.9	-												Plasma-
221	Female	65	Lung cancer	Lung adenocarcinoma	Low	IIIB	No metastasis		初治	T	0	1	-	KRAS p.Gly12Ala	0.1737											Tissue+
44271		65	肺非鳞癌	肺腺癌	低分化	IIIB	未转移		初治	B1		1	1793.9	TP53 p.His178Pro	0.0059											Plasma-
223	Female	65	Lung cancer	Lung adenocarcinoma	Middle	IIIB	No metastasis		初治	T	0	1	-	ERBB2 p.Val777Leu	0.0824											Tissue+
44279		65	肺非鳞癌	肺腺癌	中分化	IIIB	未转移		初治	B1		1	1360	-												Plasma-
235	Female	49	Lung cancer	Small cell lung cancer	Low	IV	Multiple metastasis		初治	T	0	1	-	PIK3CA p.Glu545Lys	0.0043	PIK3CA p.Glu726Lys	0.0021	EGFR p.Glu746_Ala750del	0.3285							Tissue+
44183		49	肺非鳞癌	非小细胞肺癌	低分化	IV	多发转移		初治	B1		1	123294	-												Plasma-
239	Female	69	Lung cancer	Left lung adenocarcinoma	Low	IIIA	No metastasis		初治	T	1	1	-	TP53 p.Arg273His	0.0164	FGFR3 CNV amplification	4	CCND1 CNV amplification	7	RET KIF5B(15)-RET(12)	0.0202					Tissue+
44208		69	肺非鳞癌	肺腺癌	低分化	IIIA	未转移		初治	B1		1	884.5	-												Plasma-
240	Male	67	Lung cancer	Lung adenocarcinoma	Middle	IIIA	Lymph node metastasis		初治	T	1	1	-	CCND1 CNV amplification	7	ERBB2 CNV amplification	7	TP53 p.His214Arg	0.1703							Tissue+
44215		67	肺非鳞癌	肺腺癌	中分化	IIIA	淋巴结转移		初治	B1		1	1145.5	-												Plasma-
243	Male	74	Lung cancer	Lung adenocarcinoma	Low	IV	Lymph node metastasis		初治	T	0	1	-	KRAS p.Gly12Cys	0.4092	ERBB2 CNV amplification										Tissue+
44272		74	肺非鳞癌	肺腺癌	低分化	IV	淋巴转移		初治	B1		1	2548.5	TP53 p.Cys135Phe	0.0032	KIT p.Ala502Ser	0.0024									Plasma-
245	Female	62	Lung cancer	Lung cancer	Middle	IIIA	No metastasis		初治	T	0	1	-	KRAS p.Gly12Ala	0.0696	CDKN2A p.Trp110Ter	0.0566									Tissue+
44281		62	肺非鳞癌	肺癌	中分化	IIIA	未转移		初治	B1		1	507	-												Plasma-
252	Female	62	Lung cancer	Invasive lung adenocarcinoma	Low	IV	Lymph node metastasis		初治	T	1	1	-	TP53 p.Ser215Ile	0.4669	EGFR p.Leu747_Pro753delinsSer	0.3163									Tissue+
44293		62	肺非鳞癌	浸润性肺腺癌	低分化	IV	淋巴转移		初治	B1		1	2505.4	TP53 p.Arg249Ser	0.007											Plasma-
253	Female	45	Lung cancer	Lung adenocarcinoma	Middle	IIIA	No metastasis		初治	T	1	1	-	TP53 p.Tyr220Cys	0.1445	EGFR p.Glu746_Ala750del	0.2729									Tissue+
44284		45	肺非鳞癌	肺腺癌	中分化	IIIA	未转移		初治	B1		1	2985.9	-												Plasma-
260	Female	56	Lung cancer	Lung cancer	Middle	IIIB	No metastasis		初治	T	1	1	-	TP53 p.Glu287fs	0.572	ERBB2 p.Tyr772_Ala775dup	0.7377	ERBB2 CNV amplification	6							Tissue+
44301		56	肺非鳞癌	肺癌	中分化	IIIB	无转移		初治	B1		1	631298	TP53 p.Glu287fs	0.3404	FGFR3 CNV amplification	4									Plasma-
261	Male	74	Lung cancer	Lung adenocarcinoma	Low	IV	Lymph node metastasis		初治	T	0	1	-	EGFR p.Leu858Arg	0.0937											Tissue+
44298		74	肺非鳞癌	肺腺癌	低分化	IV	淋巴结转移		初治	B1		1	1210.9	-												Plasma-
272	Male	68	Lung cancer	Non-small cell lung cancer	Low	IV	Lymph node metastasis		初治	B1	1	1	296301	TP53 p.Tyr163Cys	0.3554	EGFR p.Glu746_Ala750del	0.2281									Tissue+
44382		68	肺非鳞癌	非小细胞肺癌	低分化	IV	淋巴结转移		初治	T		1	-	-												Plasma-
279	Male	77	Lung cancer	Lung cancer	Middle	IIIB	No metastasis		初治	T	1	1	-	CTNNB1 p.Ser37Phe	0.0739	EGFR p.Glu709Lys	0.2426	EGFR p.Gly719Ser	0.2425							Tissue+
44413		77	肺非鳞癌	肺癌	中分化	IIIB	无转移		初治	B1		1	0	-												Plasma-
280	Male	62	Lung cancer	Lung cancer	Middle-Low	IIIA	Lymph node metastasis		初治	T	1	1	-	TP53 p.His193Tyr	0.0789	EGFR p.Glu746_Thr751delinsAla	0.1083									Tissue+
44417		62	肺非鳞癌	肺癌	中-低分化	IIIA	淋巴结转移		初治	B1		1	2036.2	-												Plasma-
281	Female	49	Lung cancer	Lung adenocarcinoma	Middle	IIIA	Lymph node metastasis		初治	T	0	1	-	ALK EML4(6)-ALK(20)	0.0767											Tissue+
44419		49	肺非鳞癌	肺腺癌	中分化	IIIA	淋巴结转移		初治	B1		1	1792.7	-												Plasma-
282	Male	64	Lung cancer	Lung cancer	Low	IV	Lymph node metastasis		初治	T	1	1	-	TP53 p.Lys351Ter	0.4374	CCND1 CNV amplification	6	MET CNV amplification	5							Tissue+
44425		64	肺非鳞癌	肺癌	低分化	IV	淋巴结转移		初治	B1		1	47271.3	TP53 p.Lys351Ter	0.3882	CCND1 CNV amplification	4									Plasma-
285	Male	55	Lung cancer	Lung adenocarcinoma	Low	IIIA	No metastasis		初治	T	0	1	-	KRAS p.Gln61Leu	0.3436	EGFR p.Leu747_Ala750delinsPro	0.215	MET CNV amplification	4							Tissue+
44428		55	肺非鳞癌	肺腺癌	低分化	IIIA	无转移		初治	B1		1	1311.8	-												Plasma-
288	Female	68	Lung cancer	Lung cancer	Low	IIIB	No metastasis		初治	T	0	1	-	EGFR p.Glu746_Ala750d el GoF	0.1456											Tissue+
44447		68	肺非鳞癌	肺癌	低分化	IIIB	未转移		初治	B1		1	3602.5	-												Plasma-
287	Male	65	Lung cancer	Lung cancer	Middle	IIIA	Lymph node metastasis		初治	T	1	1	-	TP53 p.Arg196Ter	0.3184	EGFR p.Leu858Arg	0.5239									Tissue+
44435		65	肺非鳞癌	肺癌	中分化	IIIA	淋巴结转移		初治	B1		1	5196.8	-												Plasma-
293	Male	71	Lung cancer	Lung adenocarcinoma	Low	IV	No metastasis		初治	T	1	1	-	CDKN2A p.Arg80Ter	0.071	ALK C2orf91(4)-ALK(20)	0.0507									Tissue+
44326		71	肺非鳞癌	肺腺癌	低分化	IV	无转移		初治	B1		1	2537	-												Plasma-
299	Male	63	Lung cancer	Lung cancer	Low	IIIA	No metastasis		初治	T	1	1	-	TP53 p.Cys176Phe	0.2105	NTRK1 CNV amplification	5	EGFR CNV amplification	53							Tissue+
44414		63	肺非鳞癌	肺癌	低分化	IIIA	无转移		初治	B1		1	3245.9	-												Plasma-
313	Male	65	Lung cancer	Lung adenocarcinoma	Low	IIIB	No metastasis		初治	T	1	1	-	TP53 p.Ser241Phe	0.0701	CHEK2 p.Lys373Glu	0.0449	EGFR p.Glu746_Ala750del	0.1022							Tissue+
44461		65	肺非鳞癌	肺腺癌	低分化	IIIB	无转移		初治	B1		1	517.2	-												Plasma-
315	Female	66	Lung cancer	Lung adenocarcinoma	Middle	IIIA	Lymph node metastasis		初治	T	0	1	-	KRAS p.Gly12Cys	0.0872											Tissue+
44322		66	肺非鳞癌	肺腺癌	中分化	IIIA	淋巴结转移		初治	B1		1	3260	-												Plasma-
319	Female	54	Lung cancer	Lung adenocarcinoma	Low	IIIA	No metastasis		初治	T	0	1	-	EGFR p.Leu747_Glu749del	0.1379											Tissue+
44327		54	肺非鳞癌	肺腺癌	低分化	IIIA	未转移		初治	B1		1	7939.4	-												Plasma-
321	Female	71	Lung cancer	Lung adenocarcinoma	Middle	IIIA	Lymph node metastasis		初治	T	0	1	-	EGFR p.Leu858Arg	0.0843											Tissue+
44329		71	肺非鳞癌	肺腺癌	中分化	IIIA	淋巴结转移		初治	B1		1	374.7	-												Plasma-
325	Female	73	Lung cancer	Lung adenocarcinoma	Low	IV	Multiple metastasis		初治	T	0	1	-	EGFR p.Glu746_Ala750del	0.2273											Tissue+
44333		73	肺非鳞癌	肺腺癌	低分化	IV	多发转移		初治	B1		1	600	-												Plasma-
332	Male	55	Lung cancer	Lung adenocarcinoma	Middle	IIIA	No metastasis		初治	T	0	1	-	EGFR p.Glu746_Ala750del	0.1592											Tissue+
44347		55	肺非鳞癌	肺腺癌	中分化	IIIA	未转移		初治	B1		1	15406.1	-												Plasma-
337	Female	69	Lung cancer	Lung adenocarcinoma	Middle	IIIA	No metastasis		初治	T	0	1	-	PIK3CA p.Glu453Lys	0.2738	CTNNB1 p.Ser37Phe	0.1533	EGFR p.Leu858Arg	0.3388							Tissue+
44364		69	肺非鳞癌	肺腺癌	中分化	IIIA	未转移		初治	B1		1	2907.3	-												Plasma-
338	Female	68	Lung cancer	Lung adenocarcinoma	Middle-Low	IIIA	Lymph node metastasis		初治	T	0	1	-	EGFR p.Leu858Arg	0.2261											Tissue+
44365		68	肺非鳞癌	肺腺癌	中-低分化	IIIA	淋巴结转移		初治	B1		1	1238.8	-												Plasma-
339	Female	71	Lung cancer	Lung adenocarcinoma	Low	IV	Multiple metastasis		初治	T	0	1	-	EGFR p.Leu858Arg	0.0847											Tissue+
44369		71	肺非鳞癌	肺腺癌	低分化	IV	多发转移		初治	B1		1	2300	FGFR3 CNV amplification	4											Plasma-
345	Female	53	Lung cancer	Lung adenocarcinoma	Low	IIIB	No metastasis		初治	T	1	1	-	CTNNB1 p.Ser37Cys	0.0351	EGFR p.Leu858Arg	0.2063									Tissue+
44378		53	肺非鳞癌	肺腺癌	低分化	IIIB	未转移		初治	B1		1	1501.8	-												Plasma-
348	Female	68	Lung cancer	Lung adenocarcinoma	Low	IIIB	No metastasis		初治	T	1	1	-	TP53 p.Val73fs	0.0271	EGFR p.Leu858Arg	0.0355									Tissue+
44378		68	肺非鳞癌	肺腺癌	低分化	IIIB	未转移		初治	B1		1	1000.7	-												Plasma-
349	Female	65	Lung cancer	Lung adenocarcinoma	Low	IV	Lymph node metastasis		初治	T	0	1	-	EGFR p.Leu858Arg	0.1368											Tissue+
44379		65	肺非鳞癌	肺腺癌	低分化	IV	淋巴转移		初治	B1		1	1991	-												Plasma-
350	Male	67	Lung cancer	Lung adenocarcinoma	Low	IV	Multiple lymph node metastasis		初治	T	1	1	-	TP53 p.Arg282Trp	0.4929	MET CNV amplification	6	CCND1 CNV amplification	5							Tissue+
44382		67	肺非鳞癌	肺腺癌	低分化	IV	多发淋巴结转移		初治	B1		1	1031.6	TP53 p.Arg282Trp	0.0087											Plasma-
355	Female	59	Lung cancer	Lung adenocarcinoma	Middle	IIIA	No metastasis		初治	T	1	1	-	CTNNB1 p.Ser37Phe	0.0253	EGFR p.Leu858Arg	0.1885									Tissue+
44392		59	肺非鳞癌	肺腺癌	中分化	IIIA	未转移		初治	B1		1	1517.5	-												Plasma-
358	Female	66	Lung cancer	Lung adenocarcinoma	Low	IV	No metastasis		初治	T	0	1	-	EGFR p.Leu858Arg	0.4785											Tissue+
44394		66	肺非鳞癌	肺腺癌	低分化	IV	未转移		初治	B1		1	10098.9	-												Plasma-
359	Female	79	Lung cancer	Lung adenocarcinoma	Low	IIIA	No metastasis		初治	B1	0	1	6494.5	EGFR p.Leu858Arg	0.0107											Tissue+
44398		79	肺非鳞癌	肺腺癌	低分化	IIIA	无转移		初治	T		1	-	-												Plasma-
360	Female	66	Lung cancer	Lung adenocarcinoma	Middle	IIIA	No metastasis		初治	T	1	1	-	TP53 p.Gln192Ter	0.0309	PIK3CA p.Glu726Lys	0.0132	EGFR p.Leu858Arg	0.1697	CDKN2A p.Arg80Ter	0.1193					Tissue+
44399		66	肺非鳞癌	肺腺癌	中分化	IIIA	未转移		初治	B1		1	2372.7	-												Plasma-
361	Female	75	Lung cancer	Lung adenocarcinoma	Low	IIIB	Multiple metastasis		初治	T	1	1	-	PTEN p.Arg130Gln	0.0178	EGFR p.Leu858Arg	0.2558									Tissue+
44399		75	肺非鳞癌	肺腺癌	低分化	IIIB	多发转移		初治	B1		1	0	-												Plasma-
365	Male	62	Lung cancer	Lung cancer	Low	IV	No metastasis		初治	T	0	1	-	KRAS p.Gln61His	0.2497											Tissue+
44406		62	肺非鳞癌	肺癌	低分化	IV	未转移		初治	B1		1	940.6	-												Plasma-
367	Male	56	Lung cancer	Lung adenocarcinoma	Low	IIIB	Lymph node metastasis		初治	T	0	1	-	EML4(21)-ALK(20)	0.0078											Tissue+
44406		56	肺非鳞癌	肺腺癌	低分化	IIIB	淋巴结转移		初治	B1		1	3902.7	-												Plasma-
371	Female	44	Lung cancer	Lung adenocarcinoma	Middle	IIIA	No metastasis		初治	T	0	1	-	EGFR p.Leu858Arg	0.0608											Tissue+
44413		44	肺非鳞癌	肺腺癌	中分化	IIIA	未转移		初治	B1		1	1758.5	-												Plasma-
378	Male	74	Lung cancer	Lung adenocarcinoma	Middle	IIIA	No metastasis		初治	T	1	1	-	CTNNB1 p.Ser37Cys	0.0808	EGFR p.Leu858Arg	0.0478									Tissue+
44424		74	肺非鳞癌	肺腺癌	中分化	IIIA	未转移		初治	B1		1	22203	-												Plasma-
382	Male	84	Lung cancer	Lung adenocarcinoma	Low	IV	Lymph node metastasis		初治	T	1	1	-	TP53 p.Arg248Gln	0.2642	ERBB2 CNV amplification7										Tissue+
44428	Male	84	肺非鳞癌	肺腺癌	低分化	IV	淋巴转移		初治	B1		1	147106	TP53 p.Arg248Gln	0.3369											Plasma-
402	Female	58	Lung cancer	Lung adenocarcinoma	Low	IV	Lymph node metastasis		初治	T	0	1	-	EGFR p.Glu746_Ala750del	0.4248											Tissue+
44447	Female	58	肺非鳞癌	肺腺癌	低分化	IV	淋巴转移		初治	B1		1	2796.1	-												Plasma-
405	Female	45	Lung cancer	Lung adenocarcinoma	Middle	IIIA	No metastasis		初治	T	0	1	-	EGFR p.Leu858Arg	0.2077											Tissue+
44449	Female	45	肺非鳞癌	肺腺癌	中分化	IIIA	未转移		初治	B1		1	2952.7	-												Plasma-
410	Male	70	Lung cancer	Lung adenocarcinoma	Low	IV	Lymph node metastasis		初治	T	0	1	-	KRAS p.Gly13Asp	0.3125											Tissue+
44454	Male	70	肺非鳞癌	肺腺癌	低分化	IV	淋巴转移		初治	B1		1	8846.1	-												Plasma-
411	Female	44	Lung cancer	Lung adenocarcinoma	Middle	IIIA	No metastasis		初治	B1	0	1	8290.9	ROS1 CD74(6)-ROS1(34) fusion GoF	0.004											Tissue+
44455	Female	44	肺非鳞癌	肺腺癌	中分化	IIIA	未转移		初治	T		1	-	-												Plasma-
413	Male	66	Lung cancer	Lung cancer	Low	IV	Lymph node metastasis		初治	T	0	1	-	KRAS p.Gly13Asp GoF	0.2114	EGFR p.Leu858Arg GoF	14.44% - - - -	CCND1 CNV amplificationUoN	5							Tissue+
44455	Male	66	肺非鳞癌	肺癌	低分化	IV	淋巴转移		初治	B1		1	2443.6	-												Plasma-
416	Female	66	Lung cancer	Lung adenocarcinoma	Middle	IIIA	No metastasis		初治	T	0	1	-	EGFR p.Glu746_Ala750del	0.2152											Tissue+
44461	Female	66	肺非鳞癌	肺腺癌	中分化	IIIA	未转移		初治	B1		1	2757.6	-												Plasma-
10	Male	51	Lung cancer	Lung cancer	Low	IV	No metastasis		初治	T	0	1	-	-												Tissue-
43935		51	肺癌	肺癌	低分化	IV	无转移		初治	B1		1	989.1	ALK EML4(13)-ALK(20) fusion	0.0272											Plasma+
21	Female	61	Lung cancer	Lung cancer	Low	IV	Bilateral lung metastasis		初治	T	0	1	-	-												Tissue-
44000		61	肺癌	肺癌	低分化	IV	双肺转移		初治	B1		1	6020.1	BRCA1 p.Thr1691Lys	0.0189	EGFR p.Glu746_Ala750del	0.0038									Plasma+
22	Male	59	Lung cancer	Lung adenocarcinoma	Low	IV	Multiple lymph node metastasis		初治	T	0	1	-	-												Tissue-
43879		59	肺非鳞癌	肺腺癌	低分化	IV	多发淋巴结转移		初治	B1		1	1032.7	KRAS p.Gly12Val	0.0137											Plasma+
65	Male	58	Lung cancer	Lung adenosquamous carcinoma	Low	IV	Lymph node metastasis		耐药	T	0	1	-	-												Tissue-
43991		58	肺非鳞癌	肺腺鳞混合癌，化疗耐药患者，接下来考虑化疗联合免疫治疗	低分化	IV	淋巴结转移		耐药	B1		1	542.4	KRAS p.Gly12Ser	0.0014											Plasma+
80	Male	66	Lung cancer	Lung adenocarcinoma	Low	IV	Lymph node metastasis		初治	T	0	1	-	-												Tissue-
44272		66	肺非鳞癌	肺腺癌	低分化	IV	淋巴结转移		初治	B1		1	4305.5	KRAS p.Gly12Cys	0.0819											Plasma+
86	Male	55	Lung cancer	Lung adenocarcinoma	Low	IV	Lymph node metastasis		初治	T	0	1	-	-												Tissue-
44135		55	肺非鳞癌	肺腺癌	低分化	IV	淋巴结转移		初治	B1		1	1024.2	EGFR p.Glu746_Thr751delinsAla	0.0021											Plasma+
88	Male	53	Lung cancer	Lung adenocarcinoma	Low	IV	Lymph node metastasis		初治	T	0	1	-	-												Tissue-
44138		53	肺非鳞癌	肺腺癌	低分化	IV	淋巴结转移		初治	B1		1	14685.3	EGFR CNV amplification	4											Plasma+
92	Female	32	Lung cancer	Lung adenocarcinoma	Low	IIIA	No metastasis		初治	T	0	1	-	-												Tissue-
44071		32	肺非鳞癌	肺腺癌	低分化	IIIA	未转移		初治	B1		1	639.7	ROS1 CD74(7)-ROS1(33)	0.0061											Plasma+
108	Male	71	Lung cancer	Lung adenocarcinoma	Low	IV	Lymph node metastasis		初治	T	0	1	-	-												Tissue-
44176		71	肺非鳞癌	肺腺癌	低分化	IV	淋巴结转移		初治	B1		1	409.6	EGFR p.Glu746_Ala750del	0.0017											Plasma+
113	Male	88	Lung cancer	Lung adenocarcinoma	Low	IV	Lymph node metastasis		初治	T	0	1	-	-												Tissue-
44152		88	肺非鳞癌	肺腺癌	低分化	IV	淋巴结转移		初治	B1		1	2385.7	EGFR p.Asn771_Pro772insGly	0.1161											Plasma+
120	Male	70	Lung cancer	Lung small cell neuroendocrine carcinoma, with squamous carcinoma in situ	Low	IIIB	Multiple metastasis		初治	T	1	1	-	TP53 p.Gly245Cys	0.0698											Tissue-
44174		70	肺非鳞癌	肺小细胞神经内分泌癌，伴鳞状上皮原位癌	低分化	IIIB	多发转移		初治	B1		1	7368.3	CTNNB1 p.Gly34Val	0.0264	EGFR p.Ser768_Val769delinsIleLeu	0.014	TP53 p.Pro153fs	0.0242							Plasma+
122	Female	63	Lung cancer	Lung adenocarcinoma	Middle	IIIA	No metastasis		初治	T	0	1	-	-												Tissue-
44196		63	肺非鳞癌	肺腺癌	中分化	IIIA	未转移		初治	B1		1	29520.1	KRAS p.Gly12Asp	0.1406	TP53 p.Val157Phe	0.1985	CDK4 CNV amplification	4							Plasma+
125	Female	62	Lung cancer	Lung cancer	Low	IV	Lymph node metastasis		初治	T	1	1	-	-												Tissue-
44187		62	肺非鳞癌	肺癌	低分化	IV	淋巴结转移		初治	B1		1	7041.3	TP53 p.Ile254fs	0.0067	EGFR p.Leu858Arg	0.0161	FGFR3 CNV amplification	4							Plasma+
126	Female	43	Lung cancer	Lung adenocarcinoma	Low	IIIB	Multiple metastasis		初治	T	0	1	-	-												Tissue-
44204		43	肺非鳞癌	肺腺癌	低分化	IIIB	多发转移		初治	B1		1	1968.6	ALK EML4(13)-ALK(20)	0.0006											Plasma+
127	Female	52	Lung cancer	Lung adenocarcinoma	Low	IV	No metastasis		初治	T	0	1	-	-												Tissue-
44183		52	肺非鳞癌	肺腺癌	低分化	IV	无转移		初治	B1		1	737.5	KRAS p.Gly12Asp	0.0688	TP53 p.Ile195Thr	0.0818	APC p.Arg805Ter	0.0597	APC p.Met1413fs	0.089					Plasma+
131	Male	54	Lung cancer	Lung adenocarcinoma	Middle	IIIB	Lymph node metastasis		初治	T	1	1	-	-												Tissue-
44228		54	肺非鳞癌	肺腺癌	中分化	IIIB	淋巴转移		初治	B1		1	7345.45	TP53 p.Val73fs	0.0039	ALK EML4(13)-ALK(20)	0.0047									Plasma+
139	Female	61	Lung cancer	Lung cancer	Low	IV	Lymph node metastasis		初治	T	1	1	-	-												Tissue-
44217		61	肺非鳞癌	肺癌	低分化	IV	淋巴结转移		初治	B1		1	42738.2	PTEN p.Arg173Cys	0.0519	TP53 p.Tyr234Ter	0.092	EGFR p.Glu746_Ala750del	0.0848	EGFR p.Thr790Met	0.0507					Plasma+
149	Female	77	Lung cancer	Lung adenocarcinoma	Low	IV	Lymph node metastasis		初治	T	0	1	-	-												Tissue-
44201		77	肺非鳞癌	肺腺癌	低分化	IV	淋巴结转移		初治	B1		1	1432.6	EGFR p.Leu858Arg	0.0955											Plasma+
158	Female	45	Lung cancer	Left lung adenocarcinoma	Low	IV	Lymph node metastasis		初治	T	0	1	-	-												Tissue-
44091		45	肺非鳞癌	左上肺腺癌	低分化	IV	淋巴结转移		初治	B1		1	1378.4	KRAS p.Gly13Val	0.0032	EGFR p.Glu746_Ala750del	0.0715									Plasma+
175	Male	49	Lung cancer	Low lung cancer	Low	IIIB	Lymph node metastasis		初治	T	0	1	-	-		TP53 p.Gly266Arg	0.1845									Tissue-
44175		49	肺非鳞癌	低分化肺癌	低分化	IIIB	淋巴结转移		初治	B1		1	12896	EGFR p.Glu746_Ala750del	0.0025	TP53 p.Gly267Arg	0.0494									Plasma+
208	Male	57	Lung cancer	Invasive lung adenocarcinoma	Low	IV	Metastasis		初治	T	0	1	-	-												Tissue-
44249		57	肺非鳞癌	浸润性腺癌	低分化	IV	转移		初治	B1		1	1170.5	BRAF p.Val600Glu	0.0358											Plasma+
228	Male	59	Lung cancer	Lung adenocarcinoma	Low	IIIA	No metastasis		初治	T	0	1	-	-												Tissue-
44230		59	肺非鳞癌	肺腺癌	低分化	IIIA	无转移		初治	B1		1	1902.7	ERBB2 p.Tyr772_Ala775dup	0.1169	TP53 p.Met246Ile	0.0598	PIK3CA p.Glu545Lys	0.0663							Plasma+
229	Female	50	Lung cancer	Lung cancer	Low	IIIA	No metastasis		初治	T	0	1	-	-												Tissue-
44259		50	肺非鳞癌	肺癌	低分化	IIIA	无转移		初治	B1		1	992.4	KRAS p.Gln61His	0.016	EGFR p.Leu747_Thr751del	0.1316	EGFR p.Thr790Met	0.0123	NTRK1 CNV amplification	7					Plasma+
250	Female	61	Lung cancer	Lung adenocarcinoma	Middle	IIIA	No metastasis		初治	T	0	1	-	-												Tissue-
44279		61	肺非鳞癌	肺腺癌	中分化	IIIA	未转移		初治	B1		1	8618.2	ALK EML4(6)-ALK(20) fusion	0.0091											Plasma+
258	Female	55	Lung cancer	Lung adenocarcinoma	Middle	IIIB	No metastasis		初治	T	1	1	-	-												Tissue-
44295		55	肺非鳞癌	肺腺癌	中分化	IIIB	未转移		初治	B1		1	10919.2	TP53 p.Arg273Cys	0.0432	PIK3CA p.Glu542Lys	0.0121	EGFR p.Glu746_Ala750del	0.0387							Plasma+
269	Male	43	Lung cancer	Lung cancer	Low	IV	No metastasis		初治	T	0	1	-	-												Tissue-
44333		43	肺非鳞癌	肺癌	低分化	IV	未转移		初治	B1		1	855.9	KRAS p.Gly12Asp	0.271	CDKN2A p.Arg80Ter	0.2288									Plasma+
270	Female	69	Lung cancer	Lung adenocarcinoma	Low	IIIB	Lymph node metastasis		初治	T	0	1	-	-												Tissue-
44357		69	肺非鳞癌	肺腺癌	低分化	IIIB	淋巴结转移		初治	B1		1	1598.4	EGFR p.Leu858Arg	0.1183											Plasma+
271	Male	40	Lung cancer	Lung cancer	Low	IV	Lymph node metastasis		初治	T	0	1	-	-												Tissue-
44376		40	肺非鳞癌	肺癌	低分化	IV	淋巴结转移		初治	B1		1	1414.8	ALK EML4(13)-ALK(20) fusion	0.0004											Plasma+
276	Male	58	Lung cancer	Lung adenocarcinoma	Low	IV	Lymph node metastasis		初治	T	0	1	-	-		TP53 p.Val274Phe	0.0254									Tissue-
44391		58	肺非鳞癌	肺腺癌	低分化	IV	淋巴结转移		初治	B1		1	11960	EGFR CNV amplification	6	TP53 p.Val274Phe	0.0059									Plasma+
292	Male	47	Lung cancer	Lung adenocarcinoma	Middle	IIIB	No metastasis		初治	T	0	1	-	-												Tissue-
44321		47	肺非鳞癌	肺腺癌	中分化	IIIB	无转移		初治	B1		1	5589.6	ROS1 SDC4(4)-ROS1(32) fusion	fusion 1.50%											Plasma+
307	Female	57	Lung cancer	Lung adenocarcinoma	Low	IIIA	No metastasis		初治	B1	0	1	2500.9	-												Tissue-
44435		57	肺非鳞癌	肺腺癌	低分化	IIIA	无转移		初治	T		1	-	PIK3CA p.His1047Arg	0.1673	EGFR p.Ala767_Val769dup	0.1385									Plasma+
309	Male	65	Lung cancer	Lung cancer	Low	IIIA	No metastasis		初治	T	0	1	-	-												Tissue-
44435		65	肺非鳞癌	肺癌	低分化	IIIA	无转移		初治	B1		1	1600.4	EGFR p.Glu746_Ala750del	0.023	EGFR p.Thr790Met	0.0095									Plasma+
318	Male	71	Lung cancer	Lung adenocarcinoma	Middle	IIIB	No metastasis		初治	T	0	1	-	-												Tissue-
44326		71	肺非鳞癌	肺腺癌	中分化	IIIB	无转移		初治	B1		1	9754.7	BRAF p.Val600Glu	0.0562	CDKN2A p.Arg58Ter	0.0176									Plasma+
322	Female	76	Lung cancer	Lung adenocarcinoma	Low	IV	Bone metastasis		初治	T	0	1	-	NF1 p.Tyr489Cys	0.1217											Tissue-
44329		76	肺非鳞癌	肺腺癌	低分化	IV	骨转移		初治	B1		1	7030.3	RET KIF5B(15)-RET(12)	0.0009											Plasma+
329	Male	72	Lung cancer	Non-small cell lung cancer	Low	IV	Multiple metastasis		初治	T	0	1	-	-												Tissue-
44342		72	肺非鳞癌	非小细胞肺癌	低分化	IV	多发转移		初治	B1		1	6943.8	MET CNV amplification	5											Plasma+
333	Male	70	Lung cancer	Lung adenocarcinoma	Low	IIIA	No metastasis		初治	T	0	1	-	-												Tissue-
44348		70	肺非鳞癌	肺腺癌	低分化	IIIA	无转移		初治	B1		1	503.3	PIK3CA p.His1047Leu	0.0906	EGFR p.Asp770_Pro772dup	0.1181									Plasma+
336	Male	75	Lung cancer	Lung adenocarcinoma	Low	IIIB	Lymph node metastasis		初治	T	0	1	-	PIK3CA p.His1047Arg	0.0902											Tissue-
44364		75	肺非鳞癌	肺腺癌	低分化	IIIB	淋巴结转移		初治	B1		1	814.5	EGFR p.Leu858Arg	0.0016											Plasma+
342	Female	62	Lung cancer	Lung cancer	Low	IV	Lymph node metastasis		初治	T	0	1	-	-												Tissue-
44373		62	肺非鳞癌	肺癌	低分化	IV	淋巴转移		初治	B1		1	2723.6	ERBB2 p.Gly776delinsLeuCys	0.0518											Plasma+
346	Female	55	Lung cancer	Invasive lung adenocarcinoma	Low	IV	Metastasis		初治	T	0	1	-	-												Tissue-
44378		55	肺非鳞癌	腺样、微乳头状浸润性肺腺癌	低分化	IV	转移		初治	B1		1	1891.2	ROS1 EZR(9)-ROS1(33)	0.00049											Plasma+
353	Male	59	Lung cancer	Non-small cell lung cancer	Low	IV	No metastasis	KRAS G12C	初治	T	0	1	-	-												Tissue-
44389		59	肺非鳞癌	非小细胞肺癌	低分化	IV	未转移		初治	B1		1	5888.2	KRAS p.Gly12Cys	0.1264											Plasma+
354	Female	49	Lung cancer	Lung cancer	Low	IV	Lymph node metastasis		初治	T	0	1	-	-												Tissue-
44391		49	肺非鳞癌	肺癌	低分化	IV	淋巴转移		初治	B1		1	0	KRAS p.Gly12Cys	0.0831	STK11 p.Gln220Ter	0.1008									Plasma+
383	Male	77	Lung cancer	Lung cancer	Middle	IIIA	No metastasis		初治	B1	0	1	2120	-												Tissue-
44428	Male	77	肺非鳞癌	肺癌	中分化	IIIA	未转移		初治	T		1	-	EGFR p.Leu858Arg	0.2166											Plasma+
386	Male	64	Lung cancer	Lung adenocarcinoma	Low	IIIA	No metastasis		初治	T	0	1	-	-												Tissue-
44432	Male	64	肺非鳞癌	肺腺癌	低分化	IIIA	无转移		初治	B1		1	22748.8	KRAS p.Gly12Val	0.3097											Plasma+
387	Male	65	Lung cancer	Lung adenocarcinoma	Low	IIIA	No metastasis		初治	T	0	1	-	-												Tissue-
44432	Male	65	肺非鳞癌	肺腺癌	低分化	IIIA	无转移		初治	B1		1	2955.2	KRAS p.Gly12Cys	0.088	TP53 p.Val173Met	0.0471	PIK3CA p.Glu726Lys	0.0928							Plasma+
390	Male	68	Lung cancer	Lung adenocarcinoma	Low	IV	Lymph node metastasis		初治	T	0	1	-	-												Tissue-
44434	Male	68	肺非鳞癌	肺腺癌	低分化	IV	淋巴转移		初治	B1		1	9690.9	KRAS p.Gly12Val	0.0823	PIK3CA p.His1047Leu	0.0598									Plasma+
392	Male	68	Lung cancer	Lung adenocarcinoma	Low	IIIA	No metastasis		初治	B1	1	1	2867.3	-												Tissue-
44435	Male	68	肺非鳞癌	肺腺癌	低分化	IIIA	无转移		初治	T		1	-	TP53 p.Arg282Trp	0.1387	ERBB2 CNV amplification GoF	22									Plasma+
409	Male	66	Lung cancer	Lung cancer	Low	IIIA	No metastasis		初治	T	0	1	-	-												Tissue-
44454	Male	66	肺非鳞癌	肺癌	低分化	IIIA	未转移		初治	B1		1	13954.9	PIK3CA CNV amplificationGoF	5	KRAS CNV amplificationGoF	6									Plasma+
