# Supplementary material for: Plasma ctDNA increases tissue NGS-based detection of therapeutically targetable mutations in lung cancers
Source: BMC Cancer. 2023 Mar 31;23:294. doi: 10.1186/s12885-023-10674-z (PMC10063947; doi:10.1186/s12885-023-10674-z)
Supplement: Supplementary file 5 — Supplementary Material 5 [file 12885_2023_10674_MOESM5_ESM.xlsx]

## Sheet: Sheet1
Table S5. Detailed information of VAF between tumor tissues and plasma ctDNA of the important clinically relevant mutations.
EGFR p.Leu858Arg			EGFR p.Thr790Met			KRAS p.Gly12Cys			KRAS p.Gly12Val			ERBB2			MET			ALK			BRAF			RET			BRCA1			ROS1			BRCA2
VAF	Type		VAF	Type		VAF	Type		VAF	Type		VAF	Type		VAF	Type		VAF	Type		VAF	Type		VAF	Type		VAF	Type		VAF	Type		VAF	Type
0.0888	tissue		0.0921	tissue		0.2853	tissue		0.1649	tissue		0.5866	tissue		0.2761	tissue		0.0087	tissue		0.1571	tissue		0.0118	tissue		0.0332	tissue		0.004	tissue		0.5428	tissue
0.5705	tissue		0.0402	tissue		0.3179	tissue		0.5149	tissue		0.02	tissue		0.0517	tissue		0.0456	tissue		0.087	tissue		0.005	tissue		0.4674	tissue		0.0061	plasma		0.4582	plasma
0.0964	tissue		0.1603	tissue		0.5812	tissue		0.3403	tissue		0.0281	tissue		0.3679	tissue		0.023	tissue		0.1565	tissue		0.013	tissue		0.0035	tissue		0.015	plasma
0.1725	tissue		0.0804	tissue		0.4849	tissue		0.0123	tissue		0.3052	tissue		0.0866	plasma		0.0126	tissue		0.2525	tissue		0.0293	tissue		0.0189	plasma		0.00049	plasma
0.1593	tissue		0.6103	tissue		0.131	tissue		0.0726	tissue		0.1588	tissue					0.0146	tissue		0.1653	tissue		0.0172	tissue		0.0304	plasma
0.1245	tissue		0.0483	tissue		0.2781	tissue		0.0492	tissue		0.0096	tissue					0.2	tissue		0.0028	plasma		0.0243	tissue		0.5099	plasma
0.0608	tissue		0.007	tissue		0.042	tissue		0.3464	tissue		0.0976	tissue					0.0389	tissue		0.1704	plasma		0.000202	tissue
0.1417	tissue		0.0839	tissue		0.3938	tissue		0.4027	tissue		0.1882	tissue					0.0767	tissue		0.0358	plasma		0.0009	plasma
0.8563	tissue		0.0929	tissue		0.2449	tissue		0.1908	tissue		0.4382	tissue					0.0078	tissue		0.0562	plasma		0.0031	plasma
0.0949	tissue		0.0024	tissue		0.7583	tissue		0.0312	tissue		0.0824	tissue					0.0507	tissue		0.0125	plasma
0.3313	tissue		0.0012	plasma		0.48	tissue		0.0448	tissue		0.4645	tissue					0.0779	tissue
0.2785	tissue		0.0602	plasma		0.6631	tissue		0.448	plasma		0.0172	tissue					0.0272	plasma
0.0879	tissue		0.0546	plasma		0.2161	tissue		0.0137	plasma		0.0583	tissue					0.0099	plasma
0.0887	tissue		0.6738	plasma		0.4092	tissue		0.0686	plasma		0.1215	tissue					0.0003	plasma
0.2731	tissue		0.0019	plasma		0.0872	tissue		0.0407	plasma		0.7377	tissue					0.0006	plasma
0.1512	tissue		0.003	plasma		0.6682	tissue		0.0012	plasma		0.0028	tissue					0.0089	plasma
0.0633	tissue		0.0095	plasma		0.3787	tissue		0.0152	plasma		0.0375	plasma					0.0091	plasma
0.3557	tissue		0.0021	plasma		0.0112	plasma		0.1121	plasma		0.0373	plasma					0.0004	plasma
0.5663	tissue		0.0189	plasma		0.0982	plasma		0.0256	plasma		0.1078	plasma					0.0047	plasma
0.0313	tissue		0.0058	plasma		0.1297	plasma		0.1008	plasma		0.0073	plasma					0.0055	plasma
0.0906	tissue		0.0123	plasma		0.0927	plasma		0.0042	plasma		0.0176	plasma					0.0023	plasma
0.1267	tissue		0.0507	plasma		0.0094	plasma		0.3097	plasma		0.0256	plasma
0.1809	tissue					0.0819	plasma		0.0823	plasma		0.1169	plasma
0.9098	tissue					0.1085	plasma		0.0092	plasma		0.5972	plasma
0.1637	tissue					0.002	plasma		0.0015	plasma		0.6571	plasma
0.219	tissue					0.0125	plasma					0.0603	plasma
0.6361	tissue					0.2359	plasma					0.0518	plasma
0.2547	tissue					0.0279	plasma					0.2898	plasma
0.2568	tissue					0.0691	plasma
0.2841	tissue					0.003	plasma
0.0721	tissue					0.1264	plasma
0.2527	tissue					0.0831	plasma
0.2371	tissue					0.088	plasma
0.0652	tissue					0.0892	plasma
0.0385	tissue
0.7952	tissue
0.8948	tissue
0.3845	tissue
0.1583	tissue
0.0886	tissue
0.144	tissue
0.5658	tissue
0.6702	tissue
0.1695	tissue
0.3575	tissue
0.0671	tissue
0.0937	tissue
0.107	tissue
0.0792	tissue
0.0465	tissue
0.3047	tissue
0.2296	tissue
0.2005	tissue
0.2294	tissue
0.6158	tissue
0.0843	tissue
0.1696	tissue
0.2261	tissue
0.0847	tissue
0.1368	tissue
0.2685	tissue
0.4785	tissue
0.0107	tissue
0.3572	tissue
0.0608	tissue
0.7334	tissue
0.2045	tissue
0.4216	tissue
0.255	tissue
0.5784	tissue
0.4037	tissue
0.2077	tissue
0.3553	tissue
0.3475	tissue
0.1246	tissue
0.2444	tissue
0.1941	tissue
0.4943	tissue
0.6376	tissue
0.0051	tissue
0.1183	tissue
0.2866	tissue
0.5239	tissue
0.041	tissue
0.2063	tissue
0.0355	tissue
0.1885	tissue
0.2558	tissue
0.0478	tissue
0.0905	tissue
0.1444	tissue
0.3388	tissue
0.1697	tissue
0.2493	tissue
0.1714	plasma
0.5834	plasma
0.0064	plasma
0.0036	plasma
0.0079	plasma
0.0531	plasma
0.0259	plasma
0.1599	plasma
0.2834	plasma
0.0155	plasma
0.0028	plasma
0.0022	plasma
0.0331	plasma
0.0215	plasma
0.1057	plasma
0.6764	plasma
0.1335	plasma
0.0014	plasma
0.0035	plasma
0.0955	plasma
0.0032	plasma
0.8112	plasma
0.0325	plasma
0.0525	plasma
0.2758	plasma
0.0038	plasma
0.0059	plasma
0.3925	plasma
0.0156	plasma
0.0531	plasma
0.0023	plasma
0.112	plasma
0.0042	plasma
0.0924	plasma
0.0026	plasma
0.0285	plasma
0.0311	plasma
0.0025	plasma
0.4735	plasma
0.0141	plasma
0.0585	plasma
0.0509	plasma
0.0055	plasma
0.0014	plasma
0.0032	plasma
0.1183	plasma
0.0073	plasma
0.0265	plasma
0.0065	plasma
0.0489	plasma
0.009	plasma
0.6282	plasma
0.0016	plasma
0.1165	plasma
0.0527	plasma
0.3706	plasma
0.0135	plasma
0.2166	plasma
0.0565	plasma
0.0502	plasma
0.0329	plasma
0.4971	plasma
0.0121	plasma
0.0372	plasma
0.0138	plasma
0.0161	plasma
0.188	plasma
0.0042	plasma
0.1408	plasma
0.0932	plasma
0.0135	plasma
